# Supplementary material for: Maternal circulating miRNAs contribute to negative pregnancy outcomes by altering placental transcriptome and fetal vascular dynamics
Source: PLoS One. 2023 Nov 6;18(11):e0290720. doi: 10.1371/journal.pone.0290720 (PMC10627460; doi:10.1371/journal.pone.0290720)
Supplement: S1 Table — (CSV) [file pone.0290720.s008.csv]

Gene_ID	Mean_norm_count	Fold_Change_Log2	Std_err	Wald_stat	pval	adj_pval
Exoc3l2	415.5056811	0.514187902	0.083015391	6.193886393	5.87E-10	1.01E-05
Tmc5	3683.071265	-0.378109695	0.071557327	-5.284010856	1.26E-07	0.001083063
Tll1	192.9581251	-0.520773646	0.103085304	-5.051870904	4.38E-07	0.002499457
Dock6	3567.985939	0.333211029	0.067975121	4.901955672	9.49E-07	0.004065681
Il1rl2	307.7217501	-0.458867076	0.097175605	-4.722039811	2.33E-06	0.008003603
Frmpd3	127.8705115	0.466400448	0.100059032	4.661252829	3.14E-06	0.008977704
Sh3bp1	216.2452678	0.419582024	0.093178627	4.502985674	6.70E-06	0.016405794
Prl7b1	3659.589337	-0.475644731	0.106434651	-4.468889855	7.86E-06	0.016844767
Kap	44.97622953	-0.386691661	0.089213738	-4.334440735	1.46E-05	0.027828242
Mex3d	339.3354904	0.341717203	0.080636888	4.237728069	2.26E-05	0.038698664
Nr5a2	147.4966892	0.43179541	0.102779292	4.201190748	2.66E-05	0.03964733
Sox7	306.6424161	0.406639339	0.097024272	4.191109393	2.78E-05	0.03964733
Pcdh18	512.5769156	0.364165073	0.089004252	4.091546896	4.29E-05	0.056493475
Chrna4	110.5510209	0.415088473	0.107820447	3.849812217	0.000118208	0.09436853
Cib3	26.62320225	-0.410364775	0.10620844	-3.863768023	0.000111651	0.09436853
Dlk1	2592.778361	0.288240556	0.074705821	3.858341325	0.000114159	0.09436853
E2f2	75.82355386	0.411385919	0.106562664	3.860507092	0.000113152	0.09436853
Hs6st2	730.3028201	0.371218779	0.094008791	3.948766662	7.86E-05	0.09436853
Pnoc	51.50966318	-0.38546023	0.100280492	-3.843820675	0.000121134	0.09436853
Prr12	995.7136384	0.365944827	0.094520198	3.871604508	0.000108121	0.09436853
Uhrf1	283.9505058	0.329051159	0.084695891	3.885089985	0.000102292	0.09436853
Vav2	4502.213479	0.190665729	0.048458853	3.934590264	8.33E-05	0.09436853
Pdpn	3088.268815	-0.306926583	0.08025887	-3.824207646	0.000131193	0.097761836
Cftr	427.0957723	-0.396330869	0.104610559	-3.788631593	0.000151479	0.103848183
Hoxa13	101.2379635	0.393281952	0.103676387	3.793360905	0.000148622	0.103848183
AI661453	3368.514825	0.242275232	0.064436524	3.759905353	0.000169978	0.112047961
4933417E11Rik	337.4804572	-0.356889907	0.096799156	-3.686911341	0.000226992	0.134537021
Jag2	702.1715338	0.332293394	0.090357483	3.677541498	0.000235493	0.134537021
Nt5dc2	540.5599592	0.317373208	0.086220801	3.680935511	0.00023238	0.134537021
Pitpnc1	2589.095699	0.247544171	0.06686318	3.702249419	0.000213696	0.134537021
Cbfa2t3	731.0885745	0.271519153	0.074006164	3.668872123	0.000243623	0.134692024
Tmtc2	1731.800369	-0.262487382	0.071731335	-3.659312672	0.000252893	0.135447711
Gm7694	1119.786509	0.238391329	0.065608849	3.633524038	0.000279576	0.145201809
Adora2a	128.4632224	0.348493156	0.097083367	3.589627825	0.00033115	0.147767187
Clca3b	22.15072061	-0.365144619	0.101835126	-3.585645082	0.000336246	0.147767187
Dnah7b	328.8773725	-0.381362316	0.105816065	-3.604011504	0.000313343	0.147767187
Itga4	1249.819481	0.265791778	0.073942601	3.594568966	0.000324929	0.147767187
Nrxn1	198.5893538	0.34047535	0.09467528	3.596243387	0.000322846	0.147767187
Serpina3c	10.97640599	-0.272134609	0.075553379	-3.601885354	0.000315918	0.147767187
Mus81	477.4450726	0.237771581	0.066681663	3.565771593	0.000362787	0.151653914
Tubb3	1894.121175	0.31364696	0.087832043	3.570985577	0.00035564	0.151653914
Gpr161	527.1136008	-0.323755341	0.090997704	-3.55784076	0.000373916	0.152584382
Irak3	627.4757674	-0.306179989	0.08747185	-3.500325989	0.00046469	0.165923199
Jarid2	18591.41677	-0.352788341	0.100476374	-3.511157181	0.000446161	0.165923199
Lama4	7594.610563	-0.270740097	0.077327457	-3.501215589	0.000463141	0.165923199
Ltbp3	5177.50567	0.256429138	0.072694432	3.527493524	0.000419514	0.165923199
Neb	816.4176838	-0.246931611	0.070346211	-3.510233249	0.000447714	0.165923199
Slc4a7	2726.806881	-0.259785812	0.07417093	-3.502528723	0.000460864	0.165923199
Prss27	28.06353895	-0.252821521	0.072380576	-3.492947083	0.000477721	0.167095165
4930452B06Rik	125.2297746	0.369070103	0.105914517	3.484603541	0.000492867	0.168944857
Cd300lg	107.0706132	0.344239256	0.099172976	3.471099398	0.000518332	0.174190074
Ccdc69	114.7915895	0.324928424	0.095190261	3.413462907	0.000641429	0.174499204
Chchd2	2745.418858	-0.18591829	0.053711508	-3.461423769	0.000537326	0.174499204
Dlx3	1255.748026	0.320798293	0.09347465	3.431928261	0.000599306	0.174499204
Dnaaf1	42.01601255	0.358611888	0.10474956	3.423516892	0.000618164	0.174499204
Gria4	206.545794	0.363051205	0.105760416	3.432770194	0.000597448	0.174499204
Gulo	548.3618827	0.334850035	0.097613755	3.430357094	0.000602787	0.174499204
Gusb	986.5141336	-0.238147575	0.069684891	-3.417492265	0.000632009	0.174499204
Hba-a2	276.4105632	0.369772405	0.107694796	3.433521581	0.000595795	0.174499204
Hunk	1191.825559	0.309130591	0.090500023	3.415806763	0.000635934	0.174499204
Podn	235.6489656	0.327941093	0.095750696	3.424947363	0.000614919	0.174499204
Psca	510.4882615	-0.369133383	0.107195762	-3.44354455	0.000574142	0.174499204
Slc4a1	291.2570116	0.370625544	0.108342955	3.420855055	0.000624246	0.174499204
Cacna1d	1531.286597	0.362683499	0.106525009	3.404679347	0.000662418	0.177393433
Chrm3	1062.370953	-0.356243176	0.104832898	-3.398200219	0.000678308	0.178779509
Trpm2	306.1406191	0.268974769	0.079246914	3.394135574	0.000688456	0.178779509
Fam174b	250.601096	0.304114807	0.0899596	3.380570903	0.000723354	0.185038296
5033428I22Rik	300.2051463	-0.310808111	0.092178296	-3.371814447	0.000746747	0.185485561
Tma16	190.4875771	-0.297133047	0.088031224	-3.375314277	0.000737314	0.185485561
Arl4a	1261.43091	-0.304931949	0.090743152	-3.360385243	0.000778339	0.190570642
Cdc37l1	4217.283169	-0.207512897	0.062020191	-3.345892554	0.000820182	0.197987244
2410018L13Rik	1569.681307	0.23948338	0.07202256	3.325116201	0.000883817	0.199695654
Arhgef15	310.7699717	0.274427531	0.082372162	3.331556727	0.000863617	0.199695654
Ccdc114	171.9008488	0.303306727	0.091211188	3.325323707	0.000883159	0.199695654
Dnm3	4674.984504	-0.258623914	0.078531629	-3.29324525	0.00099038	0.199695654
Fnbp1	6465.385665	0.187618187	0.056796963	3.303313709	0.000955494	0.199695654
Kel	145.4059729	0.359955801	0.108499232	3.317588468	0.000907982	0.199695654
Mis18bp1	66.665194	0.359133816	0.109015434	3.294339173	0.000986534	0.199695654
Mvb12b	2436.758826	0.2069461	0.062520448	3.310054634	0.000932778	0.199695654
Rnf44	3264.372246	0.197428815	0.059335179	3.327348415	0.000876767	0.199695654
Serpina1e	81.19320017	-0.30834661	0.093012148	-3.315121922	0.000916032	0.199695654
Sp6	97.88922219	0.357590151	0.107938499	3.312906456	0.000923319	0.199695654
Trim6	2131.47406	0.157305334	0.047611445	3.303939541	0.000953364	0.199695654
Vmn2r122	576.7154534	-0.347467223	0.105405644	-3.296476442	0.000979058	0.199695654
Zc3h7a	12167.06532	-0.356777086	0.108159393	-3.298623229	0.000971602	0.199695654
Adamts3	1479.877405	-0.299350643	0.091010702	-3.289180701	0.001004795	0.20024628
Mir21a	33.92346238	-0.353163638	0.107601145	-3.282155036	0.001030169	0.201562081
Sh2d3c	845.1239055	0.210818123	0.064257009	3.280858035	0.001034918	0.201562081
AW112010	88.19293707	-0.334791144	0.102654046	-3.261353601	0.001108817	0.204344193
Anxa10	12.45294725	-0.264678073	0.080891887	-3.271997763	0.001067904	0.204344193
Gm7762	80.67718767	0.332561081	0.101961854	3.26162255	0.001107765	0.204344193
Gpm6a	308.2781476	-0.331388092	0.101346244	-3.269860618	0.001076005	0.204344193
Mmp14	7572.872316	-0.20734307	0.063461792	-3.267211067	0.001086127	0.204344193
Dlc1	17614.29139	0.181028614	0.05561333	3.25512989	0.001133405	0.206653522
Prl2a1	26836.11397	-0.291071748	0.089760208	-3.242770434	0.001183735	0.213558341
Notch3	1190.788928	0.284139556	0.087972538	3.22986653	0.00123848	0.221107418
AU021092	348.4216276	0.304926151	0.095081595	3.206994489	0.001341296	0.22423767
Abi3	508.1798369	0.271762294	0.08476536	3.206053663	0.001345689	0.22423767
Cxcl17	13.42999668	-0.29760928	0.092366621	-3.222043594	0.001272798	0.22423767
Elavl4	64.03382749	0.291080053	0.090833881	3.204531731	0.001352824	0.22423767
Ghrh	2789.939393	0.337734731	0.104961165	3.217711337	0.001292178	0.22423767
Pak7	57.28909743	0.307841751	0.095865651	3.211178841	0.001321916	0.22423767
Prune2	20063.63593	-0.247374745	0.077235478	-3.202864184	0.001360681	0.22423767
Trim27	1785.285592	0.187931617	0.058495568	3.21274969	0.001314708	0.22423767
Frs3	208.1544173	0.281289916	0.088035645	3.19518209	0.001397426	0.22809992
Cavin4	612.8184395	-0.263602936	0.083115116	-3.171540252	0.001516329	0.245173156
Caskin1	4692.117527	0.230518196	0.072860164	3.163844058	0.001557002	0.248901044
Gdpd5	2972.620568	0.224159627	0.070980979	3.158023893	0.001588425	0.248901044
Mmp7	18.5746051	-0.318957824	0.101136783	-3.153727199	0.001611997	0.248901044
Pak1	3698.021909	-0.25018564	0.07925726	-3.156627419	0.001596051	0.248901044
Tet1	151.8066964	0.329568367	0.104496601	3.153866866	0.001611226	0.248901044
Axl	3619.871197	-0.198010061	0.0629422	-3.145903067	0.001655749	0.249878448
Bean1	245.4855359	-0.336639935	0.107158807	-3.14150508	0.001680819	0.249878448
Cry1	1297.447648	-0.190047916	0.060663416	-3.132825814	0.001731322	0.249878448
Oit1	22.60354354	-0.309228323	0.098236316	-3.147800496	0.001645039	0.249878448
Platr20	290.0196439	0.285056601	0.090970405	3.133509211	0.001727295	0.249878448
Rgs6	555.4887112	0.323685047	0.103316226	3.132954607	0.001730562	0.249878448
Sall4	126.2290897	0.323914509	0.103414079	3.132208992	0.001734963	0.249878448
Slc25a37	2354.1636	0.26407324	0.084251581	3.134341651	0.001722402	0.249878448
Ap1s2	641.3856357	-0.275770847	0.088308281	-3.122819799	0.001791274	0.25164461
Cd55	7860.462638	-0.269921428	0.086339836	-3.12626756	0.001770404	0.25164461
Zfp423	2205.256239	0.226534673	0.072518428	3.123822173	0.001785183	0.25164461
Ip6k2	1735.576181	-0.185649547	0.059586946	-3.115607705	0.001835663	0.255783967
Epb41l4a	4373.314679	0.252426975	0.081342499	3.103260639	0.00191401	0.260350923
Gse1	5865.396579	0.195852817	0.06308398	3.104636342	0.001905131	0.260350923
Tbx2	858.1269292	0.231125441	0.074429973	3.105273763	0.00190103	0.260350923
Abca13	547.3801685	-0.333092127	0.10773087	-3.091891173	0.001988857	0.261071667
Csf2rb	1886.482487	-0.310697938	0.100293089	-3.097899786	0.001948973	0.261071667
Esx1	473.3195542	0.284088811	0.091803025	3.094547388	0.001971134	0.261071667
Plekhn1	296.2177059	-0.265272959	0.085638608	-3.09758606	0.001951037	0.261071667
S1pr3	325.4408785	0.24720091	0.080098513	3.086210964	0.002027249	0.261071667
Scn4a	26.95000226	0.311973572	0.101225597	3.081963275	0.002056402	0.261071667
Serpina3g	69.17785908	-0.304656151	0.098794325	-3.083741399	0.002044152	0.261071667
Serpina3n	412.2333207	-0.255052788	0.082596324	-3.087943571	0.002015467	0.261071667
Snca	363.6014197	0.323062948	0.104571538	3.089396554	0.002005635	0.261071667
Zfp280b	1687.933887	0.189340705	0.061498014	3.078810067	0.002078291	0.261910554
Ctso	1081.493833	-0.233084406	0.075977014	-3.06782794	0.002156207	0.263965976
Nod1	812.9200388	0.239130062	0.077876348	3.070637848	0.002136021	0.263965976
Ovol2	363.6183329	0.291456485	0.094911685	3.070817712	0.002134734	0.263965976
S100a6	7016.892438	-0.278342424	0.090685985	-3.069299233	0.002145616	0.263965976
Myo1d	28379.52432	-0.156529941	0.051186513	-3.058030937	0.002227966	0.270816346
Clca2	285.6160397	-0.325900872	0.107004461	-3.045675567	0.002321582	0.278248901
Slc7a5	4772.356805	0.268041451	0.087947773	3.047734394	0.002305736	0.278248901
Lrfn2	13.09997182	0.276274364	0.09079426	3.042861567	0.002343401	0.27891355
Ifi205	41.70002864	-0.327611164	0.107898944	-3.036277755	0.002395186	0.280240453
Med25	2038.895012	0.205393743	0.06770002	3.033880109	0.002414304	0.280240453
Nsmce4a	2050.814906	0.133729974	0.044033108	3.037032335	0.002389198	0.280240453
Tmem94	2408.304312	0.180191891	0.059407025	3.033174809	0.002419954	0.280240453
Cxcl12	1706.20295	0.20178904	0.066596498	3.03002481	0.002445337	0.281279344
Egfl7	1499.191477	0.181007593	0.05994638	3.019491631	0.002531993	0.28363285
Mmp19	154.6728833	-0.328768214	0.108810216	-3.021482978	0.002515398	0.28363285
Prdm6	2339.884879	0.212484168	0.070336062	3.020984709	0.002519541	0.28363285
Tmcc2	627.0519029	0.271197793	0.089666582	3.024513549	0.002490333	0.28363285
Dcaf12l1	1132.098684	0.266081884	0.08848354	3.00713427	0.002637233	0.293503427
Mapt	893.5257144	0.266032889	0.088543801	3.004534318	0.002659878	0.29411381
Col9a2	115.5030745	0.327188313	0.108980375	3.00226818	0.00267976	0.294412848
Rap2a	2345.572912	-0.205137476	0.068471472	-2.995955381	0.002735865	0.298662317
Alas2	2427.910258	0.320209734	0.107211109	2.986721597	0.002819864	0.30475964
Galnt18	4407.123192	0.232435004	0.077843726	2.985918286	0.002827282	0.30475964
Serinc2	789.4505154	-0.2343535	0.078637072	-2.980191089	0.002880686	0.308575507
Prss46	14.73662559	-0.286243412	0.096162895	-2.976651346	0.002914152	0.310221443
Adamts4	1888.07314	-0.231232708	0.077945036	-2.966612387	0.003011003	0.310876983
Cdh24	665.1463139	0.217097991	0.073027102	2.9728414	0.002950569	0.310876983
Cuzd1	59.98295862	-0.274128703	0.092394868	-2.966925648	0.003007937	0.310876983
Rgs3	2301.491724	0.250551462	0.084332115	2.971008878	0.002968232	0.310876983
S100a10	3779.031757	-0.238899319	0.080472916	-2.968692208	0.0029907	0.310876983
Spata48	27.20443748	-0.313700797	0.105925299	-2.961528537	0.003061161	0.313328933
Tent5c	1745.769327	0.212253898	0.071695077	2.960508688	0.003071315	0.313328933
B3galnt1	1284.923872	-0.240185104	0.081318019	-2.953651695	0.003140382	0.316605949
Isx	24.58261658	0.284614133	0.096326773	2.954673184	0.003130004	0.316605949
Prl2b1	44756.83007	0.296079728	0.100428401	2.948167302	0.00319664	0.320393073
Rflna	115.6545537	0.317985891	0.107941535	2.945908544	0.003220076	0.32086559
Polg2	442.1686037	0.243515639	0.082767201	2.942175605	0.003259151	0.32161261
Trpm6	6413.075771	0.280831199	0.095468517	2.94161056	0.003265103	0.32161261
Caskin2	1885.785037	0.229741878	0.078297012	2.934235572	0.003343703	0.327472744
Adgrg1	4460.856185	0.215664083	0.073602602	2.930114945	0.003388366	0.329961431
1700110I01Rik	186.2735378	0.255540823	0.087544529	2.918981086	0.003511775	0.337484664
Cox6b2	15.36256666	0.287152169	0.098613578	2.911892817	0.003592459	0.337484664
Fmnl3	4426.341013	0.16538148	0.056641156	2.919811159	0.003502435	0.337484664
Myo16	2368.693911	-0.284337413	0.09771387	-2.909898194	0.003615465	0.337484664
Pogk	1498.86803	-0.145356129	0.049963704	-2.909234432	0.003623151	0.337484664
Pthlh	36.92248286	-0.315175964	0.108207995	-2.912686492	0.003583342	0.337484664
Sec1	23.31950978	-0.296397454	0.101649068	-2.915889528	0.003546761	0.337484664
Sf3a1	2096.048119	0.138553184	0.047609462	2.910202652	0.003611945	0.337484664
Prl2c1	445.5588121	-0.312247929	0.107403923	-2.907230198	0.003646447	0.337818721
Syvn1	2391.968905	0.21093833	0.072642039	2.903805178	0.003686575	0.339700034
Cavin3	351.7123119	-0.265229122	0.091764622	-2.890319988	0.003848499	0.352724167
Serpina3m	33.73618436	-0.270102544	0.093523966	-2.888056996	0.003876296	0.353382136
Gata2	2714.741278	0.21920485	0.076056367	2.882136739	0.003949883	0.353386023
Nos1ap	8912.003044	0.226627843	0.078631872	2.882137179	0.003949877	0.353386023
Rd3	50.48710159	0.311586509	0.10811111	2.882095178	0.003950404	0.353386023
Syt7	142.5534573	0.293758306	0.101948968	2.881425015	0.003958814	0.353386023
B230303A05Rik	328.7092526	-0.3069002	0.106581736	-2.879482095	0.003983289	0.353474618
Egflam	359.8108315	0.295390616	0.102708561	2.876007741	0.004027398	0.353474618
Ltf	154.0187678	-0.295592015	0.102877797	-2.873234307	0.004062927	0.353474618
Mlst8	566.1941677	0.201566404	0.070128754	2.874233352	0.004050096	0.353474618
Phf11b	108.8354266	0.298674793	0.103794898	2.87754791	0.00400779	0.353474618
Plxna1	3625.345889	0.177966085	0.062002576	2.870301451	0.004100806	0.354968291
Rnf208	231.6736433	0.257930356	0.090229257	2.85861111	0.004255001	0.366464605
Tada2b	752.0895374	0.180205972	0.063083195	2.856639913	0.004281513	0.366904221
Als2cl	1438.079241	0.207313258	0.07265723	2.853305276	0.004326704	0.368932198
Glipr1	558.7415287	-0.243853093	0.085532327	-2.851005008	0.004358128	0.369772084
Rnase4	1812.013726	-0.244046663	0.085690254	-2.848009551	0.00439936	0.371275876
Rnu3a	3894.468473	-0.304527807	0.106980279	-2.84657893	0.004419177	0.371275876
Clu	2557.306919	-0.30521709	0.107441964	-2.840762396	0.004500583	0.372635234
Pgam1	1692.06001	0.203537085	0.071627319	2.841612513	0.004488601	0.372635234
Setd1a	2793.895049	0.140601558	0.049489527	2.841036604	0.004496715	0.372635234
9930111J21Rik1	679.9411427	0.270524311	0.095868147	2.821837267	0.00477494	0.376224543
A330102I10Rik	46.86029366	-0.306910598	0.108650897	-2.824740591	0.004731891	0.376224543
Ccl6	172.18863	-0.307114437	0.108447244	-2.831924779	0.004626873	0.376224543
Elf1	19047.88382	-0.174979193	0.061852858	-2.828958892	0.00466997	0.376224543
Fer1l4	11.4209615	-0.236372896	0.083555212	-2.828942555	0.004670208	0.376224543
Hba-x	17.65095461	0.255288086	0.090375446	2.824750482	0.004731745	0.376224543
Mapk9	4517.813988	0.110392876	0.039052874	2.826754233	0.00470224	0.376224543
Myo7a	2194.742674	0.209346789	0.074218219	2.820692712	0.004792008	0.376224543
Plvap	2470.884512	0.245812439	0.086836271	2.83075765	0.004643789	0.376224543
Tgfbi	1233.326783	-0.253419208	0.089503298	-2.831395197	0.004634542	0.376224543
Trim56	1154.585649	-0.141285188	0.050107046	-2.819667046	0.00480735	0.376224543
Zfp706	2952.281453	0.140296262	0.049716294	2.821937253	0.004773452	0.376224543
Ccdc141	1179.342319	-0.162765616	0.057870094	-2.812603278	0.004914224	0.378250182
Cxxc5	2952.487183	0.153262012	0.05445587	2.814425939	0.004886444	0.378250182
Hsf2	1192.410869	0.193508931	0.06877765	2.813543823	0.004899871	0.378250182
Vcan	7095.564558	-0.28860361	0.10262824	-2.812126669	0.004921512	0.378250182
Acat3	34.1616456	-0.274805595	0.097953402	-2.805472705	0.005024284	0.383663187
Bri3bp	957.0788372	0.224478646	0.080079154	2.80320953	0.005059679	0.383663187
Derl3	1726.1476	0.292253914	0.104292062	2.802264235	0.005074529	0.383663187
Slc29a4	29.42434796	0.291796648	0.104180737	2.800869479	0.005096513	0.383663187
Sult1e1	3631.384202	-0.290748318	0.103823705	-2.80040399	0.005103869	0.383663187
2610528A11Rik	335.2013858	0.247801262	0.089031858	2.783287545	0.005381109	0.389978325
2900026A02Rik	8406.731851	0.181670379	0.06523889	2.784694514	0.005357817	0.389978325
Cecr2	2671.523903	0.207959093	0.074654183	2.785632149	0.005342346	0.389978325
Dgkh	9952.519174	-0.216209943	0.077700925	-2.78259162	0.005392664	0.389978325
Gm14405	18.64097655	0.274412796	0.098243892	2.793179209	0.005219277	0.389978325
Gm8013	27.97567672	0.293389431	0.105429452	2.782803332	0.005389146	0.389978325
Il18rap	161.0074359	-0.254546972	0.091412026	-2.784611427	0.00535919	0.389978325
Miga2	602.8946886	0.19804895	0.070996014	2.789578435	0.005277671	0.389978325
Trerf1	1844.978358	0.222040674	0.079594416	2.789651402	0.005276482	0.389978325
Bcas2	961.1973108	0.154965902	0.05584956	2.774702267	0.005525226	0.392933011
Cd44	4533.043227	-0.274534388	0.098858218	-2.777051755	0.005485444	0.392933011
Cenpi	89.3416362	0.293455503	0.105745506	2.775110868	0.005518289	0.392933011
Ndfip1	7752.882225	-0.118549679	0.042687647	-2.777142484	0.005483913	0.392933011
Dusp14	625.8194376	-0.177673081	0.064077063	-2.772803138	0.005557573	0.393600181
Prx	625.7953216	0.280151023	0.101279682	2.766112767	0.005672891	0.398474122
Slc12a2	3569.550178	-0.193000095	0.069757736	-2.766719593	0.005662344	0.398474122
Bend3	1099.476443	0.154043623	0.055807479	2.760268415	0.005775389	0.399130605
Cited1	6204.516546	0.166333549	0.0602475	2.760837367	0.005765338	0.399130605
Kcnb1	848.4895882	0.257090397	0.093107749	2.761213771	0.005758697	0.399130605
Lrrc3b	206.6040268	-0.300558666	0.108838394	-2.761513244	0.005753418	0.399130605
B4galnt2	286.5109874	0.300560132	0.109006321	2.757272515	0.005828575	0.399583811
Gm10324	72.55599271	0.295320419	0.107081709	2.757897903	0.005817436	0.399583811
Zic3	187.0966339	0.272799183	0.099071105	2.75356959	0.005894924	0.402522295
Dysf	14741.42975	0.202528269	0.073647699	2.749960586	0.005960243	0.405367502
Adgra1	97.98267141	-0.29233944	0.106455188	-2.746126753	0.006030346	0.406905907
Robo4	890.0995372	0.233508963	0.085011924	2.746778929	0.006018369	0.406905907
Cbs	10.37122624	0.224163747	0.081733876	2.742605137	0.006095393	0.40820398
Wscd1	196.1546812	0.272807289	0.099473695	2.742506841	0.006097218	0.40820398
Antxr2	3102.442571	-0.258395462	0.094520866	-2.733739877	0.006261949	0.416023693
Malsu1	896.9684119	-0.149569418	0.054745062	-2.73210796	0.006293052	0.416023693
Slc2a13	2497.6934	-0.238261713	0.087238168	-2.731163638	0.006311113	0.416023693
Vim	6739.959768	-0.230442944	0.084320558	-2.732939029	0.006277195	0.416023693
Hectd1	16016.27524	-0.096282371	0.035276785	-2.729340886	0.006346107	0.416727666
Pald1	967.4312373	0.230638812	0.084652225	2.724545185	0.006439012	0.421214599
Gucy1a2	1467.348978	0.242238173	0.089004381	2.721643241	0.006495823	0.423315227
Apaf1	5605.197807	-0.165947558	0.061111115	-2.715505326	0.006617471	0.429609238
Wnk4	300.4161294	0.264290179	0.097436776	2.712427387	0.006679241	0.431983084
Pnrc1	1906.654178	0.202535903	0.074755196	2.709322084	0.006742085	0.434408278
Gm36582	42.13243384	-0.279602544	0.103537106	-2.700505678	0.006923416	0.444421043
Gm30332	32.03659676	-0.251976836	0.093435935	-2.696787234	0.007001199	0.447737113
Daglb	1035.528842	-0.179181123	0.066594347	-2.690635642	0.007131604	0.450627166
Jazf1	12232.73401	0.191164244	0.07105205	2.690481739	0.007134894	0.450627166
Ngf	296.0108043	-0.251080533	0.093348789	-2.68970316	0.00715156	0.450627166
Sox17	480.6065807	0.246794318	0.091731437	2.690400665	0.007136628	0.450627166
Atn1	1498.392831	0.216342288	0.080564691	2.685323871	0.007245955	0.454902673
Oit3	694.9567771	0.245909752	0.091635193	2.683573255	0.007284002	0.455622273
Ncaph	167.9905384	0.26769372	0.099967319	2.677812337	0.007410472	0.461847593
Pkhd1	194.2151448	-0.274061123	0.102501456	-2.673729085	0.007501302	0.465814566
Grasp	599.288149	0.18808318	0.070512506	2.667373349	0.00764467	0.467935688
Grip1	2769.612437	0.176991775	0.066324422	2.668576238	0.007617349	0.467935688
Gsdmd	919.6552897	-0.232369786	0.087081886	-2.668405521	0.007621221	0.467935688
Prl7c1	601.0944198	-0.271128447	0.101530661	-2.670409559	0.007575878	0.467935688
Btn2a2	36.35691495	0.269544193	0.101136528	2.665151739	0.007695359	0.469362138
9030624G23Rik	879.1107107	0.178338545	0.066975768	2.66273238	0.007750903	0.470479958
Ttbk1	140.56281	0.260982652	0.098041341	2.661965333	0.007768588	0.470479958
Acpp	288.9718793	-0.271372019	0.102055487	-2.659063494	0.007835819	0.47153842
Ccn4	572.6318753	-0.273814249	0.102982716	-2.65883693	0.00784109	0.47153842
Gm15270	2052.703353	-0.238771521	0.08989969	-2.655977141	0.007907897	0.472242002
Htatsf1	7116.115781	0.108703647	0.040925165	2.656156612	0.00790369	0.472242002
Mgat4e	7.081364949	0.214249211	0.080718421	2.654279016	0.007947808	0.472977357
Map3k21	737.1902589	0.271468666	0.102432428	2.650221922	0.008043891	0.477038948
9930111J21Rik2	329.3038751	0.281660015	0.106501082	2.644668097	0.008177108	0.478866772
B930025P03Rik	63.05286442	-0.245460484	0.092782992	-2.645533192	0.008156228	0.478866772
Fam124b	71.45037595	0.287904757	0.109018888	2.640870437	0.008269334	0.478866772
Hpgd	3534.923352	-0.276845027	0.104832538	-2.640831101	0.008270294	0.478866772
Parp3	444.7584361	-0.237091006	0.089651725	-2.644578306	0.008179278	0.478866772
Trpc5os	74.38330728	0.286764686	0.108496109	2.643087299	0.008215385	0.478866772
Zfp7	499.9253533	0.214410579	0.081177565	2.641254131	0.008259974	0.478866772
Ednrb	3983.311493	-0.204629019	0.077655503	-2.635087147	0.008411568	0.485102721
Filip1l	23757.15105	-0.249658981	0.094818444	-2.633021295	0.008462904	0.485102721
Wdr90	413.5723213	0.219562652	0.08337776	2.633347919	0.008454769	0.485102721
Gm4890	169.6913215	0.277782063	0.105607252	2.630331324	0.008530169	0.487328546
Crip1	2326.597652	-0.264975552	0.10087868	-2.626675447	0.008622353	0.488999116
Evpl	694.6677547	0.253909165	0.09678105	2.623542168	0.008702067	0.488999116
Gm11127	244.4842022	-0.283359118	0.107989242	-2.623956901	0.008691478	0.488999116
Mettl6	1459.249418	-0.139175732	0.053040448	-2.623954681	0.008691535	0.488999116
Sarm1	32.35173002	0.285514353	0.108646949	2.627909543	0.008591136	0.488999116
Dr1	1458.515857	0.164253073	0.062634507	2.622405458	0.008731149	0.489029935
Zfp385a	311.5545844	0.234587605	0.089497276	2.621170339	0.008762847	0.489206606
Bcl9l	3649.291053	0.20384835	0.0779477	2.615193892	0.008917682	0.489366109
Ccr7	18.98771036	0.248438001	0.095072238	2.613149797	0.008971197	0.489366109
Emp3	344.8770335	-0.219584788	0.084047736	-2.612619902	0.008985117	0.489366109
Hexa	9605.021501	-0.171351896	0.065464054	-2.617495938	0.008857754	0.489366109
Npffr1	17.13603703	-0.254809544	0.097543067	-2.612277335	0.008994126	0.489366109
Prg4	196.70395	-0.285361506	0.109003488	-2.6179117	0.008846969	0.489366109
Tro	1151.884146	0.254813052	0.097410333	2.615872907	0.008899968	0.489366109
Zfp976	448.9968832	0.211921306	0.080908861	2.619259533	0.008812088	0.489366109
Rnf169	4364.391101	-0.147243216	0.056423292	-2.609617592	0.009064349	0.491626177
Gpx8	923.9682488	-0.227851789	0.087357197	-2.608277233	0.009099922	0.491998627
Casp1	111.2088061	-0.266572997	0.102508602	-2.600493916	0.009308967	0.496998068
Ccbe1	19320.85237	-0.211991962	0.081489951	-2.601449118	0.009283083	0.496998068
Gm28729	924.4577601	-0.197363978	0.07586554	-2.601497021	0.009281787	0.496998068
N4bp2l1	1138.005231	-0.23206353	0.089274156	-2.599448041	0.009337381	0.496998068
Pde6c	565.4782831	-0.282646484	0.108572798	-2.603290032	0.009233381	0.496998068
4430402I18Rik	163.5392856	-0.264172636	0.101938422	-2.591492312	0.009556068	0.498682929
C130026I21Rik	17.68736099	-0.254645566	0.098235051	-2.592206779	0.009536243	0.498682929
Fam184a	1444.192258	-0.218082133	0.084102086	-2.593064481	0.009512493	0.498682929
Mab21l4	21.01011964	-0.220394623	0.085065102	-2.590893526	0.00957271	0.498682929
Prrx2	32.33889431	-0.275615457	0.106175044	-2.595859136	0.009435474	0.498682929
Slc25a31	106.8926154	-0.265043525	0.102169679	-2.594150502	0.009482497	0.498682929
Tnfrsf12a	1354.621175	-0.238955879	0.092109781	-2.594250878	0.009479729	0.498682929
Bhlha15	891.6577854	0.229588843	0.088788933	2.585782204	0.00971583	0.503080401
Rhbdd1	3395.844916	-0.171118265	0.06617643	-2.5857887	0.009715647	0.503080401
Cdon	1248.025289	-0.191022848	0.073917697	-2.584264084	0.009758704	0.503778403
Armc8	3321.49007	-0.126706463	0.049212631	-2.574673639	0.010033471	0.503941428
Hottip	25.16679638	0.273507379	0.106171975	2.576078858	0.009992785	0.503941428
Kif13b	15685.25659	0.117457632	0.045664276	2.572199609	0.010105461	0.503941428
Kif20b	139.7151376	0.271035653	0.105071002	2.579547622	0.009892982	0.503941428
Mib2	1797.491379	0.155382892	0.060283914	2.577518321	0.009951261	0.503941428
Notch1	1515.991067	0.171293853	0.066497121	2.575958942	0.009996252	0.503941428
Obsl1	4414.065079	0.155704974	0.060468193	2.574989705	0.010024307	0.503941428
Scube2	476.8778943	0.239884445	0.093271904	2.571883216	0.0101147	0.503941428
Serpinb6b	7781.825225	-0.115869271	0.04502688	-2.573335554	0.01007235	0.503941428
Slc35e4	951.3713258	-0.207438351	0.080343848	-2.581882198	0.009826312	0.503941428
Tomm7	922.1844301	-0.160368733	0.062276113	-2.575124307	0.010020407	0.503941428
Ugt3a2	78.64227604	-0.249085047	0.096469603	-2.58200551	0.009822802	0.503941428
Amfr	6603.452967	-0.124129227	0.048372088	-2.566133307	0.01028393	0.509411187
Arrb1	8520.207901	0.156904832	0.061138898	2.566366705	0.010277012	0.509411187
1810019D21Rik	103.2630756	0.261464653	0.102243236	2.55728068	0.010549406	0.513567362
4930578G10Rik	29.96670338	-0.264723672	0.103502893	-2.557645157	0.010538357	0.513567362
Ankrd13a	7399.578922	0.139435773	0.054458929	2.560384023	0.010455656	0.513567362
Gnat2	54.23974798	0.277775982	0.108666352	2.55622809	0.010581373	0.513567362
Hapln3	239.9927473	-0.231776658	0.090669968	-2.556267137	0.010580186	0.513567362
Kcnk5	11179.68758	-0.222639396	0.086902031	-2.561958489	0.010408376	0.513567362
Nsun4	660.1238222	-0.151295502	0.059219373	-2.554831193	0.010623931	0.513567362
Rfng	263.7484242	0.198654143	0.077769813	2.554386267	0.010637518	0.513567362
Rhox4g	51.84050866	0.277406334	0.108519846	2.556272826	0.010580013	0.513567362
Prtg	348.1219101	0.277698429	0.108769916	2.553081216	0.01067746	0.514047694
Gpm6b	1608.702667	0.211755361	0.083008655	2.551003407	0.010741328	0.515673987
Arhgef17	3633.601089	0.138630221	0.054605373	2.53876521	0.011124445	0.515694863
Cd47	4902.804145	-0.160645788	0.063243846	-2.540101504	0.01108203	0.515694863
Cdc14b	1876.580676	-0.140205203	0.055119995	-2.543635973	0.010970535	0.515694863
Chst14	369.0380157	0.215675908	0.084714627	2.54591109	0.010899294	0.515694863
Ebf1	5589.703769	0.205419293	0.080900852	2.539148684	0.011112259	0.515694863
Gm4425	209.5190314	0.21762556	0.08557071	2.54322489	0.010983451	0.515694863
Mospd4	19.21502974	-0.252211291	0.099318525	-2.53941842	0.011103694	0.515694863
Ncapd3	1784.341354	0.154268109	0.060619432	2.544862319	0.010932083	0.515694863
Pla2g4e	3243.19006	-0.218683584	0.086035512	-2.541782787	0.011028869	0.515694863
Rab17	176.4167961	-0.266457346	0.104966505	-2.538498782	0.011132919	0.515694863
Slc9a9	1387.992261	0.212888769	0.083695222	2.543619126	0.010971064	0.515694863
Tmem202	85.42255512	-0.277847426	0.108998537	-2.549093173	0.010800344	0.515694863
Xlr5a	276.5565371	0.215527655	0.084671508	2.545456682	0.01091349	0.515694863
Apobec3	295.3016273	0.214940199	0.084904609	2.531549231	0.011355987	0.516260661
E030011O05Rik	1050.694952	-0.251065749	0.09913911	-2.532459186	0.011326556	0.516260661
Fmod	235.471083	0.265270925	0.104616382	2.535653792	0.011223763	0.516260661
Hcn2	247.6749018	0.263461786	0.104057961	2.531875346	0.011345432	0.516260661
Ints5	804.6873101	0.149828652	0.059123981	2.534143518	0.011272255	0.516260661
Ppbp	311.0393619	-0.142546226	0.056208838	-2.53601088	0.011212325	0.516260661
Serpinb9	2955.631722	-0.21502259	0.084904014	-2.532537383	0.011324029	0.516260661
Fgf17	7.832841378	0.197700851	0.078125361	2.530559209	0.011388086	0.516350292
Acer2	7053.368088	0.222257036	0.088031131	2.52475499	0.011577898	0.518337638
Adamts5	7484.344281	-0.25725132	0.102258352	-2.515699838	0.011879631	0.518337638
Anxa1	11909.43058	-0.228352083	0.090340493	-2.527682493	0.011481813	0.518337638
Atp2a3	598.7530877	0.218348759	0.086923933	2.511952134	0.012006537	0.518337638
B3gnt6	25.53360305	0.255607256	0.101141867	2.527215134	0.011497105	0.518337638
Clrn3	381.0464483	-0.270898337	0.107610405	-2.5173991	0.011822483	0.518337638
Ddr2	3027.107017	-0.220333215	0.087691062	-2.512607428	0.011984261	0.518337638
Meox2	174.9160447	0.275277596	0.109006304	2.525336485	0.011558756	0.518337638
Mta3	11364.15543	0.162744965	0.064555238	2.521018728	0.011701562	0.518337638
Peli3	134.1411577	-0.239747303	0.095419612	-2.512557919	0.011985943	0.518337638
Ralgps1	9923.73627	0.175958642	0.069746421	2.522834	0.011641334	0.518337638
Scin	59.62769108	-0.27423109	0.108841282	-2.519550337	0.011750484	0.518337638
Sema3a	1387.955563	-0.269345071	0.107073946	-2.515505241	0.011886191	0.518337638
Serpinb6a	6578.4923	-0.186492781	0.074227501	-2.512448599	0.011989657	0.518337638
Slc4a4	4667.046827	0.269753131	0.107123726	2.518145517	0.011797457	0.518337638
Synm	137.2120108	-0.274731615	0.108956368	-2.521482871	0.011686136	0.518337638
Tldc2	14.71241383	-0.243922394	0.097103433	-2.511985287	0.012005409	0.518337638
Ttc7b	12167.56846	0.157232969	0.062539051	2.514156616	0.011931743	0.518337638
Zbtb38	3897.76806	-0.147597629	0.058650703	-2.516553444	0.011850893	0.518337638
Cacnb2	2169.550528	0.230053946	0.091644228	2.510293888	0.012063072	0.518836829
Cep164	2249.55055	0.147297828	0.058688174	2.509838324	0.012078645	0.518836829
Cyp27a1	537.7778754	-0.219356588	0.08743419	-2.508819346	0.012113542	0.519034983
Gm14391	15.4459537	0.218603324	0.087209872	2.506635089	0.012188647	0.519654787
Mex3b	228.1348805	0.248378477	0.099055462	2.507468767	0.012159933	0.519654787
Agtr1a	2131.668761	0.169023996	0.067534524	2.502779127	0.012322242	0.520174631
Eef2kmt	660.8798711	0.194428523	0.077653608	2.503792511	0.012287007	0.520174631
Pcbp3	2831.474497	0.185711755	0.074137186	2.504974438	0.012246024	0.520174631
Ripor1	4167.497504	0.200700968	0.080183099	2.503033297	0.012313396	0.520174631
Epop	682.3438066	0.213809847	0.085536037	2.4996464	0.012431732	0.520659097
Mmp1a	33.06383657	0.240759855	0.09627348	2.500791016	0.012391628	0.520659097
Rtl6	246.1327825	0.213541671	0.085419973	2.499903282	0.012422722	0.520659097
Sft2d3	218.7054698	-0.19706205	0.078857082	-2.498977198	0.012455232	0.520659097
Numb	11988.23673	0.143226643	0.057381171	2.496056465	0.012558261	0.523380659
Rgs5	3941.719586	-0.198671101	0.079614834	-2.495403062	0.012581413	0.523380659
Efnb2	3871.708254	0.173110567	0.069460955	2.492199624	0.012695466	0.526846478
Shisal2a	105.0965334	0.266784645	0.107192523	2.488836329	0.012816195	0.530571905
Aox4	9.341562325	0.19338087	0.077793155	2.485833983	0.012924825	0.530756603
Hoxb8	6.976261584	0.188239595	0.075720718	2.485972119	0.012919809	0.530756603
Ints1	1881.859335	0.147982189	0.059543185	2.485291811	0.012944528	0.530756603
Lama1	11155.75503	0.218370713	0.087844109	2.485889109	0.012922823	0.530756603
Hspa14	2370.6939	0.1566566	0.063098081	2.482747456	0.013037348	0.532016924
Itgb6	1368.692423	-0.251987309	0.10148648	-2.482964329	0.013029413	0.532016924
Pced1a	448.0124602	0.160205808	0.064602619	2.47986555	0.013143193	0.535062202
Lamc2	4753.203579	-0.259249825	0.104697744	-2.476173929	0.013279887	0.539345919
Chn2	2169.396811	0.225237361	0.091002182	2.475076479	0.013320765	0.539621226
Macrod2	1932.997422	-0.16396725	0.066268051	-2.474303185	0.013349635	0.539621226
1500009L16Rik	451.1356767	-0.228867487	0.09256469	-2.472513932	0.013416648	0.53978389
Adgrg2	252.1867129	-0.263885995	0.106720409	-2.472685375	0.013410214	0.53978389
Gm38538	239.9128072	0.217254475	0.087981746	2.469313071	0.013537273	0.540861084
Mpped2	1579.452019	0.198464318	0.080327004	2.470704854	0.013484706	0.540861084
Prdm16	340.6031981	0.221394587	0.089707041	2.467973363	0.013588043	0.540861084
Rilp	64.37423615	0.268263208	0.108646604	2.469135687	0.013543985	0.540861084
Rtn2	258.528773	0.231793581	0.093933813	2.467626659	0.013601209	0.540861084
Aire	43.83959104	0.261094901	0.106290184	2.456434739	0.014032329	0.543460999
Arid1b	36632.61862	0.140262137	0.057006759	2.460447487	0.013876388	0.543460999
B3gnt7	2546.185997	0.1665151	0.06772157	2.458819236	0.013939478	0.543460999
Crabp1	185.1338876	-0.267821098	0.109007722	-2.456900228	0.01401416	0.543460999
Dvl3	2899.492007	0.178012217	0.072319994	2.461452305	0.013837579	0.543460999
Hey1	104.4642411	0.264066932	0.107149416	2.464473846	0.013721458	0.543460999
Kcnj3	6.830304085	0.192322513	0.078135928	2.461383878	0.013840219	0.543460999
Nr1h4	738.7178343	-0.267708089	0.108999148	-2.456056716	0.014047099	0.543460999
Ppp1r14a	111.2718369	0.25951464	0.105596658	2.457602774	0.013986778	0.543460999
Sdc1	2657.570998	0.169627524	0.068888535	2.462347688	0.013803079	0.543460999
Tbcc	416.9154713	-0.1995583	0.081201594	-2.457566296	0.013988199	0.543460999
Wfdc17	11.3306482	-0.199549477	0.081082806	-2.461057862	0.013852802	0.543460999
Ltk	143.4584359	0.24358741	0.09946329	2.449018233	0.01432462	0.548631356
Men1	1082.758709	0.164578287	0.067220514	2.448334236	0.014351845	0.548631356
Penk	17.56054216	-0.199173957	0.081283132	-2.450372585	0.014270846	0.548631356
Prap1	510.3626521	-0.194468017	0.079448003	-2.447739533	0.014375554	0.548631356
Runx2	2072.330898	-0.215283604	0.087829835	-2.451144357	0.014240283	0.548631356
Tgtp1	167.2025824	0.257970096	0.105422716	2.447006749	0.014404814	0.548631356
Usp15	10442.61673	-0.121986793	0.049802748	-2.449398859	0.014309489	0.548631356
Fam90a1b	2786.87831	0.13732313	0.056153794	2.445482671	0.01446584	0.548984605
Ppfibp2	10960.01689	0.14148222	0.057861776	2.445175884	0.014478152	0.548984605
Batf2	23.13229229	0.256890665	0.105127438	2.443611975	0.014541056	0.550152685
Hbb-b1	26.16306516	0.262000734	0.107337957	2.440895495	0.014650894	0.552327572
Rftn1	4448.188655	0.230037962	0.094254778	2.440597346	0.014662993	0.552327572
Pappa	426.9377537	-0.255905912	0.104923665	-2.438972289	0.014729098	0.553600889
Fam220a	2037.064399	0.134524566	0.055198725	2.437095534	0.014805767	0.554052498
Hapln2	10.43591782	0.210926477	0.086535018	2.437469613	0.014790457	0.554052498
Zfp385c	209.5903011	0.254101394	0.104311981	2.435975156	0.014851705	0.554560706
Chaf1b	163.1248885	0.220064509	0.090384609	2.43475645	0.014901816	0.554655346
Zfp319	751.5741775	0.181004088	0.074354473	2.434340256	0.014918963	0.554655346
Neurog2	271.2309285	0.263608658	0.108341526	2.433126696	0.014969062	0.555313321
5730507C01Rik	296.3956477	0.231463555	0.095811117	2.415831915	0.015699307	0.555864229
6030469F06Rik	14.36035198	-0.225235817	0.093094911	-2.41942138	0.015545221	0.555864229
Acvrl1	4850.722887	0.171693382	0.07106345	2.4160575	0.015689584	0.555864229
Aldh1b1	113.1921835	-0.258861336	0.107310947	-2.412254697	0.015854202	0.555864229
Arhgef39	121.9981806	0.236191922	0.097554142	2.421136791	0.015472054	0.555864229
Cap2	168.0790836	0.263551713	0.109020203	2.417457564	0.015629356	0.555864229
Ccny	22064.01452	-0.140041852	0.057891233	-2.419051132	0.015561053	0.555864229
Cherp	1477.152768	0.176818264	0.072980081	2.422829104	0.015400169	0.555864229
Fbrs	2195.687567	0.190381994	0.078478158	2.425923332	0.015269496	0.555864229
Fgd5	2194.963464	0.217428181	0.090075101	2.413854413	0.015784768	0.555864229
Gjc1	572.1031079	0.193813115	0.080192638	2.416844229	0.015655715	0.555864229
Igsf11	2582.955872	-0.24172557	0.09986955	-2.420413133	0.015502883	0.555864229
Ltbp2	645.1943511	0.215862872	0.088906482	2.42797675	0.015183317	0.555864229
Msi1	39.69236019	0.253479355	0.104930418	2.415689932	0.015705429	0.555864229
Mycl	125.1743415	0.247495019	0.102387309	2.417243135	0.015638567	0.555864229
Myl3	57.01167045	0.224331816	0.092481129	2.425703696	0.015278739	0.555864229
Myzap	2408.924169	-0.200113607	0.082580917	-2.423242734	0.015382644	0.555864229
Pde5a	2530.752481	0.14361555	0.05948101	2.414477305	0.015757805	0.555864229
Pik3ip1	1073.821968	-0.193470663	0.080076341	-2.416077708	0.015688713	0.555864229
Pkd2	6220.075126	-0.102963059	0.042689219	-2.411921844	0.015868683	0.555864229
Pkhd1l1	53.43962034	-0.229785295	0.094731158	-2.425656982	0.015280705	0.555864229
Prn	115.6836506	-0.261817321	0.108602285	-2.410790176	0.015918003	0.555864229
Radil	230.9667914	0.237148188	0.097753401	2.425984011	0.015266943	0.555864229
Saal1	516.5048841	-0.159435672	0.066138256	-2.410642229	0.015924461	0.555864229
Sh3rf2	929.5795321	0.235354945	0.097586949	2.411746105	0.015876333	0.555864229
Ssc5d	298.9204095	-0.237735861	0.098076973	-2.423972259	0.015351778	0.555864229
Steap2	773.8006763	-0.243375393	0.10046079	-2.422590874	0.015410271	0.555864229
Tbl2	1530.901171	0.137814788	0.056841705	2.424536467	0.015327944	0.555864229
Tln2	3930.232944	0.139971779	0.057621052	2.429177765	0.01513311	0.555864229
Synb	254.6193984	0.191269003	0.0793934	2.409129772	0.015990611	0.557038783
Pde9a	2653.388588	0.205701783	0.085455285	2.407127693	0.016078547	0.558965954
Creld2	2224.967245	0.239328908	0.09950048	2.405304046	0.016159015	0.559493666
Inhba	36093.84917	-0.25373231	0.105486558	-2.405352059	0.016156892	0.559493666
Adgra3	5720.267859	0.171909481	0.071511804	2.403931525	0.016219811	0.560466418
3632454L22Rik	804.2408583	0.180194207	0.075101917	2.399329007	0.016425149	0.565282394
Kat2a	439.1442008	0.183311383	0.076400166	2.399358424	0.01642383	0.565282394
Trim63	134.1733279	-0.260592083	0.108704436	-2.397253433	0.016518494	0.567355655
Gjb3	1923.775329	0.159238165	0.066508104	2.394267096	0.016653616	0.568362765
Megf6	626.5825815	0.23686234	0.098953372	2.393676274	0.016680464	0.568362765
Mms19	3211.408218	0.138096821	0.057681717	2.394117728	0.0166604	0.568362765
Tnfrsf19	164.5381125	0.257854405	0.107716916	2.393815339	0.016674141	0.568362765
Dancr	81.65759766	-0.25801553	0.10792999	-2.390582364	0.016821676	0.569434988
Polr2m	2473.544066	0.119649025	0.05005914	2.390153409	0.016841336	0.569434988
Zfp574	894.8523621	0.163485814	0.068401896	2.390077238	0.01684483	0.569434988
Zmiz2	1543.939651	0.202311362	0.084577125	2.392034032	0.016755289	0.569434988
Arl6ip5	2167.658767	-0.15516436	0.065455298	-2.370539339	0.017762154	0.577992985
Camta2	1359.765219	0.134952669	0.056726743	2.378995552	0.017359885	0.577992985
Cdc42bpg	2265.708934	0.144608152	0.060842544	2.376760445	0.017465427	0.577992985
Cdc42ep1	778.0038017	0.208382773	0.087496571	2.381610744	0.017237107	0.577992985
Chrdl1	334.4286924	0.230796689	0.097500241	2.367139669	0.017926166	0.577992985
Dll4	404.0111099	0.214374896	0.089974621	2.382615163	0.017190154	0.577992985
Gjb4	71.75166228	-0.258388469	0.108542843	-2.380520562	0.017288196	0.577992985
Gng11	1440.100379	-0.240798956	0.101628815	-2.369396485	0.017817142	0.577992985
Jup	12971.41221	0.17196324	0.072306258	2.378262214	0.017394452	0.577992985
Klf2	583.2201906	0.25429037	0.106757298	2.381948364	0.017221312	0.577992985
Mal	632.9891308	-0.230803544	0.097484088	-2.367602236	0.017903773	0.577992985
Nid2	3619.104224	0.157557051	0.066419821	2.372139059	0.017685433	0.577992985
Pdk1	1207.41344	0.189726645	0.080077951	2.369274458	0.017823022	0.577992985
Pigo	956.5347708	0.145587443	0.061365431	2.372466736	0.017669754	0.577992985
Prl2c3	2731.372922	-0.25365103	0.10702387	-2.370041658	0.017786081	0.577992985
Ptov1	1664.546347	0.193167605	0.081302667	2.375907369	0.017505857	0.577992985
Pttg1ip	8934.203815	-0.152334227	0.06411147	-2.376083815	0.017497488	0.577992985
Robo2	967.1498016	0.258274792	0.108882955	2.372040614	0.017690146	0.577992985
Rtel1	765.3831566	0.142624819	0.060209706	2.368801115	0.017845847	0.577992985
Tet3	5983.180533	0.145177813	0.061113951	2.375526531	0.017523933	0.577992985
Tex35	68.73677222	-0.241038489	0.10177537	-2.36833813	0.017868197	0.577992985
Tmem100	1360.473952	0.238864728	0.100921718	2.366831774	0.017941086	0.577992985
Ubqln2	1064.883066	0.185343962	0.078182494	2.370658078	0.017756449	0.577992985
Vars	957.4237081	0.171276572	0.072202323	2.372175377	0.017683695	0.577992985
Zfat	3883.504767	0.151335349	0.063764276	2.373356347	0.017627248	0.577992985
Gmnn	623.5312565	0.21762154	0.091976766	2.366049054	0.017979062	0.578129726
Ctnnd2	1169.549301	0.224479213	0.094907652	2.365238304	0.018018473	0.578311988
Rtl1	2512.313205	0.225022188	0.095332132	2.36040234	0.018255124	0.584812286
Gm8883	246.8947474	-0.23772259	0.100763169	-2.359221062	0.018313343	0.585582803
Armcx4	644.1116701	0.211827424	0.089888413	2.35655984	0.018445096	0.588697379
Spta1	141.1655022	0.25335537	0.107598446	2.35463781	0.018540767	0.590650951
Dpysl3	4734.750971	-0.198718439	0.084470114	-2.352529539	0.018646209	0.59279339
Ifi27	1243.796277	-0.217721282	0.092572037	-2.351911977	0.018677194	0.59279339
Fbxo40	32.29408854	-0.253282625	0.107747782	-2.350699192	0.018738175	0.593629549
Snrpf	406.0025464	-0.185683904	0.079042974	-2.349151299	0.018816259	0.593907673
Zfp692	208.6002901	0.221952787	0.094472996	2.349378083	0.018804801	0.593907673
Timd2	368.714634	-0.204783786	0.087261297	-2.346788258	0.018936012	0.59658882
Man2a2	1734.259644	-0.177642483	0.075845053	-2.342176274	0.019171658	0.60070026
Mef2c	1367.838545	0.208605653	0.089026137	2.343195595	0.019119357	0.60070026
Snx20	102.8313642	-0.252687356	0.107882644	-2.3422429	0.019168235	0.60070026
Sorcs2	1009.470479	0.187641719	0.080207876	2.339442565	0.019312541	0.604010286
Aatk	215.8250166	0.221730395	0.095015497	2.333623469	0.019615447	0.604840227
Fndc5	754.6610891	0.203841421	0.087242361	2.336495918	0.01946541	0.604840227
Gsto1	1600.419892	-0.170388345	0.072978735	-2.334767036	0.019555594	0.604840227
Il21r	382.8004247	0.253778368	0.108753928	2.333509897	0.0196214	0.604840227
Pitx1	79.69278577	0.220330274	0.094339962	2.335492491	0.019517708	0.604840227
Snhg3	1722.199637	-0.216260924	0.092508151	-2.337749923	0.019400225	0.604840227
Wfdc1	708.9508444	0.210224643	0.090082502	2.333690111	0.019611954	0.604840227
Zfp956	880.2039761	-0.215906459	0.092464859	-2.335010964	0.019542848	0.604840227
Atf2	5386.968039	-0.151823824	0.065168586	-2.329708741	0.01982155	0.607529746
Casp4	666.5042876	-0.199366381	0.085538109	-2.330731679	0.019767513	0.607529746
Ldlrad3	3279.87464	0.190521093	0.081798098	2.32916289	0.019850438	0.607529746
Top1mt	333.4931865	0.200412787	0.086024684	2.329712564	0.019821348	0.607529746
Mageh1	271.3953103	-0.189728909	0.081495132	-2.328101127	0.019906734	0.608166706
Tnfaip8l3	58.93626079	-0.248900171	0.107050999	-2.325061637	0.020068665	0.612022852
Lrrc2	86.50336207	-0.248358907	0.106945662	-2.322290607	0.020217293	0.615460363
Col25a1	312.6034142	-0.242962277	0.104708709	-2.320363598	0.020321216	0.616252849
Lad1	1574.111811	0.177534545	0.0765298	2.319809334	0.020351194	0.616252849
Zfp14	173.2097471	0.208594257	0.089917464	2.319841413	0.020349458	0.616252849
Impdh1	757.6295775	0.190093116	0.082024759	2.317508997	0.020476021	0.618137665
S100a13	730.5320902	-0.143330556	0.061851501	-2.317333523	0.020485571	0.618137665
Wdr86	303.0165517	0.250010891	0.107938109	2.316243014	0.020545004	0.618841513
Dbp	99.92233962	-0.243363775	0.105201316	-2.313314923	0.020705331	0.619421684
Med12l	13942.77462	0.183896065	0.079485316	2.313585397	0.020690475	0.619421684
Ppt1	2733.220438	-0.134721503	0.058195989	-2.314962013	0.020615011	0.619421684
Rhou	9045.487177	-0.13609842	0.058834258	-2.313251251	0.020708829	0.619421684
Ahnak	150732.6702	-0.150171676	0.064970157	-2.311394684	0.020811064	0.62031449
Ap1s3	2582.196691	0.192734849	0.083384542	2.311397824	0.020810891	0.62031449
Scarf2	574.6053866	0.198094144	0.08574269	2.310332756	0.020869739	0.620983425
Brwd3	6236.563519	0.196737939	0.085196801	2.309217457	0.020931517	0.621742245
Mt1	5000.216408	-0.214203013	0.09278747	-2.308533825	0.020969464	0.621791763
Gm20139	99.42026133	-0.239485882	0.103850929	-2.306054307	0.021107598	0.621820006
Pkib	199.4401905	-0.242588245	0.105320974	-2.303323219	0.021260664	0.621820006
Rad18	1087.815077	-0.182799012	0.079329456	-2.304301853	0.021205705	0.621820006
Rfwd3	2894.923765	0.102671973	0.044560333	2.304111472	0.021216387	0.621820006
Sestd1	7698.293938	-0.131753441	0.057164945	-2.304794312	0.021178096	0.621820006
Tmem237	268.9148932	0.212511024	0.092227175	2.304212657	0.021210709	0.621820006
Tut4	11337.39317	0.119451147	0.051849198	2.303818596	0.021232829	0.621820006
Wwc1	10063.6015	0.188378125	0.081660533	2.306844192	0.021063508	0.621820006
Dbi	3240.767835	-0.166401809	0.072274699	-2.302352152	0.021315321	0.622300357
Hspa12b	911.7931282	0.165727446	0.072000867	2.301742358	0.021349706	0.622300357
Mtx1	576.0227953	0.14422157	0.062723274	2.299331024	0.021486149	0.625214117
Ephx2	235.2589097	-0.250485058	0.109021513	-2.297574594	0.021586013	0.625527959
Mir758	37.00710925	0.241992485	0.105341614	2.297216419	0.021606427	0.625527959
Rpl39	2277.688771	-0.181454089	0.078948999	-2.298370977	0.021540684	0.625527959
Parvb	2875.244779	0.196197814	0.085432507	2.296524133	0.021645931	0.625614857
Mfsd12	1369.349504	0.144414309	0.06291275	2.295469654	0.021706224	0.626301289
Kcnq4	885.349031	0.205792155	0.089677996	2.294789839	0.021745171	0.626370571
Irf3	1339.83316	0.125855801	0.054881237	2.293239166	0.021834239	0.627880922
Actn3	29.12015809	-0.239561449	0.10483191	-2.28519589	0.022301344	0.630360606
Farp1	9849.009988	0.149310645	0.065286067	2.287021597	0.022194563	0.630360606
Fgfrl1	960.9119884	0.181785499	0.079445806	2.288169872	0.022127631	0.630360606
Grhpr	909.8070166	0.169031663	0.073985278	2.284666176	0.022332409	0.630360606
Kcnh6	80.228637	0.248347892	0.108679189	2.285146717	0.022304226	0.630360606
Mest	6271.159442	0.19749957	0.086464659	2.284165252	0.022361821	0.630360606
Nme1	873.8976106	-0.141744783	0.061980462	-2.286926871	0.022200092	0.630360606
Sh3pxd2b	2768.01936	-0.162930519	0.071257144	-2.286514854	0.022224156	0.630360606
Smtn	6533.457114	0.178290857	0.077854084	2.290064284	0.02201759	0.630360606
Ssbp4	826.0520944	0.182908256	0.079849839	2.290652792	0.021983503	0.630360606
Vsig10	1826.588768	-0.16442043	0.071869408	-2.287766579	0.022151118	0.630360606
Zfp467	200.6385509	0.2219118	0.097144183	2.284355007	0.022350676	0.630360606
6430550D23Rik	40.71478889	0.248108152	0.108984295	2.27654958	0.022813137	0.635598749
Cep70	2163.943167	-0.161663606	0.071008885	-2.276667311	0.0228061	0.635598749
Cfap77	65.26795111	0.241050028	0.105740256	2.279642937	0.022628874	0.635598749
Dna2	1150.033212	0.246307602	0.108196797	2.276477752	0.022817431	0.635598749
Fap	834.9502628	-0.217412157	0.095506527	-2.276411521	0.022821391	0.635598749
Kif1a	272.3053167	0.199358358	0.087553534	2.276988137	0.022786934	0.635598749
Klf4	1481.228073	0.224633112	0.098722082	2.275408989	0.022881407	0.635598749
Sgo1	24.49022466	0.219840117	0.096578252	2.276290065	0.022828654	0.635598749
Spon2	285.1621637	0.219445791	0.096422543	2.275876403	0.022853408	0.635598749
Hdac3	1616.67784	0.10156524	0.04464931	2.274732606	0.022921975	0.635695361
Gpa33	16.94267059	-0.21810248	0.096004271	-2.271799761	0.023098607	0.639559015
Zdbf2	7445.220548	0.168239906	0.074091878	2.270692957	0.023165572	0.640378602
Mir682	62.70372831	0.239378352	0.105460255	2.269844246	0.023217035	0.640767731
Cldn5	436.490343	-0.189617305	0.083574885	-2.268831174	0.023278594	0.641002368
Gm32461	14.18065599	-0.222970981	0.098306733	-2.268115048	0.023322195	0.641002368
Lrrn3	31.87505252	0.2443126	0.107728252	2.267860063	0.023337737	0.641002368
Adgrv1	746.1939564	-0.204533554	0.090266364	-2.265888919	0.023458185	0.642433664
Prpf8	9476.633557	0.105005805	0.046356716	2.265169186	0.023502299	0.642433664
Syna	363.1448536	0.230537853	0.10177302	2.265215799	0.02349944	0.642433664
Camsap3	1515.943457	0.206494578	0.091271152	2.26242983	0.02367086	0.64601093
Cops9	637.87478	-0.155516523	0.068792054	-2.260675665	0.023779348	0.646911514
Mgll	4180.189996	0.163094389	0.072134031	2.260990912	0.02375982	0.646911514
9230116L04Rik	40.49614626	-0.16659218	0.073715074	-2.259947279	0.023824523	0.647005445
Aimp2	359.3620051	0.157846771	0.070132858	2.250682155	0.024405676	0.647005445
Baiap2l2	78.3128636	0.210663475	0.093448207	2.254334051	0.024175161	0.647005445
Btg1c	192.5312319	0.235214642	0.104541368	2.249967139	0.024451031	0.647005445
Erich1	842.1236464	-0.143256494	0.063751823	-2.247096454	0.024633864	0.647005445
Gm17745	18.14560309	0.223531039	0.099523829	2.246005206	0.024703674	0.647005445
H2-T23	2517.462126	-0.18410389	0.081975837	-2.245831171	0.024714824	0.647005445
Ifit1bl1	21.16165532	0.22609722	0.100702581	2.245197856	0.024755434	0.647005445
Igf2os	1212.002583	0.180637377	0.08007727	2.255788405	0.024083886	0.647005445
Ipo4	1781.855782	0.146946974	0.065394248	2.24709325	0.024634068	0.647005445
Kank4	698.7377165	0.225321766	0.099855228	2.256484415	0.02404031	0.647005445
Kmt2b	3255.750641	0.164752602	0.072930301	2.259041841	0.023880782	0.647005445
Lrrk1	2395.744096	-0.181761319	0.080751606	-2.250869386	0.024393811	0.647005445
Mmp2	1754.180135	-0.193900526	0.086146775	-2.250815858	0.024397203	0.647005445
Nemf	70579.82674	0.135569948	0.060077897	2.256569475	0.02403499	0.647005445
Nipal1	3327.898313	-0.244239163	0.108765557	-2.245556125	0.024732453	0.647005445
Nos1	569.8697637	0.242154672	0.107839988	2.245499807	0.024736065	0.647005445
Parp1	1464.144029	0.143252884	0.063588502	2.252811111	0.024271061	0.647005445
Ppp2r5d	1356.689577	0.139448611	0.062126131	2.244604802	0.024793514	0.647005445
Ptar1	1121.911597	0.144717969	0.064153935	2.255792575	0.024083625	0.647005445
Pth1r	2207.807038	0.204945887	0.091258921	2.24576276	0.024719208	0.647005445
Scn9a	4719.083949	-0.211690932	0.094304076	-2.244769696	0.024782921	0.647005445
Scrn1	447.1234091	-0.196600274	0.087329155	-2.251255888	0.024369335	0.647005445
Slc9a3r2	682.5419069	0.205489938	0.091446182	2.24711338	0.024632782	0.647005445
Tnrc18	12562.53595	0.15874315	0.070726285	2.244471757	0.024802064	0.647005445
Trim8	1662.687206	0.176161726	0.078191769	2.252944635	0.02426264	0.647005445
Ulk1	3500.250131	0.153980497	0.068590997	2.244908289	0.024774021	0.647005445
Tcp11l1	1023.232581	-0.180585158	0.080528191	-2.24250855	0.024928523	0.648330747
Vit	56.56632657	-0.23113928	0.103045303	-2.243084091	0.024891392	0.648330747
Slc66a2	911.9450993	-0.140543172	0.062734085	-2.240300026	0.025071452	0.651060012
Pamr1	2375.979477	-0.222040927	0.099220693	-2.237848981	0.025230905	0.654209503
Micalcl	672.3685861	-0.236964212	0.10592278	-2.237141169	0.025277115	0.654417634
Ube2l6	562.7000269	0.216388328	0.09679816	2.23545911	0.025387223	0.656276952
Capn1	1781.532271	0.16046294	0.071870744	2.232660062	0.02557137	0.658973469
Cd99l2	2922.371242	-0.184887228	0.082795834	-2.23304989	0.025545655	0.658973469
Fam83f	561.6718992	0.195510712	0.087612431	2.231540777	0.02564533	0.658973469
Timp1	138.5071232	-0.243212305	0.108966017	-2.232001417	0.025614869	0.658973469
Amotl2	6456.541611	0.153813542	0.069121942	2.225249142	0.026064518	0.658993392
Ccdc122	1300.999701	-0.169481578	0.076126214	-2.226323488	0.025992521	0.658993392
Dnaic1	354.1050489	0.22266206	0.099953596	2.227654321	0.025903575	0.658993392
Fcrla	81.42797461	-0.238517153	0.10698197	-2.229507948	0.025780127	0.658993392
Hand2	629.345587	-0.235306576	0.105647318	-2.227283946	0.025928303	0.658993392
Htr6	52.08352057	-0.242019025	0.108494819	-2.230696612	0.025701232	0.658993392
Kdf1	566.4020492	0.180611048	0.081047329	2.228463908	0.025849596	0.658993392
Pdgfrb	7030.622953	0.154795637	0.069471583	2.22818642	0.025868086	0.658993392
Slc12a7	4236.829268	0.163086849	0.07329071	2.225204925	0.026067484	0.658993392
Tvp23a	177.6760027	0.237580867	0.106769207	2.225181531	0.026069054	0.658993392
Zfp473	48.84864583	0.241265786	0.10837654	2.226180935	0.026002064	0.658993392
Sorbs2os	48.64648222	-0.232096112	0.104375432	-2.223666131	0.026170916	0.660593994
Cdh12	11.75364313	0.205746644	0.092784123	2.217476847	0.026590524	0.660663707
Cep131	385.8289763	0.18260809	0.082335978	2.217840802	0.026565689	0.660663707
Crisp2	14.34658343	-0.205444843	0.092642861	-2.217600381	0.026582092	0.660663707
Cthrc1	91.33505325	0.240678707	0.108515755	2.217914876	0.026560637	0.660663707
Gm9732	50.88450176	-0.241589484	0.108719493	-2.222135856	0.026274126	0.660663707
Grin2d	51.84176676	-0.241722287	0.10873704	-2.222998583	0.026215896	0.660663707
Grpel2	2122.124484	-0.114881812	0.051743578	-2.220213929	0.026404249	0.660663707
Hmgb3	191.7845079	-0.231033612	0.104054219	-2.220319496	0.026397087	0.660663707
Reep3	5897.359861	-0.121201731	0.054660086	-2.217371747	0.026597699	0.660663707
Sppl2b	668.5887896	0.176348374	0.079436179	2.22000071	0.026418719	0.660663707
Tbx3	1140.924068	0.163907924	0.073840785	2.219747851	0.026435889	0.660663707
Sdf2l1	1127.717093	0.209839688	0.094683406	2.216224545	0.026676128	0.661652897
Parvaos	36.20544031	-0.23724994	0.107119722	-2.214811015	0.026773039	0.663096984
Rasgrp2	305.8222943	0.20054198	0.090572451	2.214160898	0.026817713	0.663244989
Card10	917.219156	0.204392479	0.092444091	2.210984785	0.027036891	0.667702117
Ak4	514.4064474	0.236793374	0.107301607	2.206801744	0.027327913	0.668260678
Alox5	64.67681131	-0.239626572	0.108774828	-2.202959795	0.027597583	0.668260678
Cdh26	49.21889252	0.240526	0.108965197	2.207365347	0.027288545	0.668260678
Eif6	1637.569605	-0.157552951	0.07130486	-2.209568207	0.027135144	0.668260678
Kcnt2	43.34373904	0.218474977	0.099178361	2.202849227	0.027605377	0.668260678
Mns1	23.24159579	0.230704257	0.104679782	2.203904637	0.027531051	0.668260678
Parp8	1708.729701	-0.240678157	0.108954586	-2.208976831	0.027176252	0.668260678
Rpl22	1784.990084	-0.155463392	0.070502764	-2.205068029	0.027449321	0.668260678
Sharpin	658.6597458	0.130451034	0.059169823	2.204688591	0.027475954	0.668260678
Shc2	889.6562738	-0.199928539	0.090758307	-2.202867662	0.027604077	0.668260678
Slc20a1	9162.992983	0.127202661	0.05766336	2.205952967	0.027387293	0.668260678
Smpx	92.47967101	0.163633703	0.074195414	2.205442286	0.027423074	0.668260678
Tcf15	27.46646436	0.23511758	0.106568038	2.206267335	0.027365287	0.668260678
Tchhl1	479.7321675	-0.22949593	0.103999139	-2.206709908	0.027334333	0.668260678
Anxa8	1485.16229	-0.236171786	0.10726994	-2.201658602	0.027689433	0.668407315
Azin2	792.4968083	-0.204741991	0.09299067	-2.201747674	0.027683137	0.668407315
Nppb	765.8821214	-0.229703734	0.104409622	-2.200024572	0.027805152	0.670256673
Ccdc117	2730.331576	0.124811514	0.056769552	2.198564388	0.027908912	0.671741262
Fam78a	58.22310661	0.232645992	0.105850726	2.197868637	0.027958468	0.671741262
Mrps36	233.2347609	0.186170627	0.084719048	2.197506118	0.02798432	0.671741262
Klf16	505.4206149	0.159611377	0.072681243	2.196046344	0.028088626	0.672361688
Mecp2	4321.825446	-0.148171263	0.067460351	-2.196419981	0.028061897	0.672361688
Aars	3832.011083	-0.154480478	0.070417991	-2.193764351	0.028252355	0.675337672
Abca9	351.8282847	0.214069906	0.097627208	2.192727937	0.028326987	0.676178585
Dffb	156.2570737	-0.208257051	0.095076024	-2.190426586	0.028493314	0.676636005
Eid2b	91.68181988	-0.221460448	0.101107457	-2.190347319	0.028499058	0.676636005
Ptch1	2001.554819	0.167236073	0.076372786	2.189733834	0.028543546	0.676636005
St6galnac5	175.3993322	0.236927664	0.108182178	2.190080372	0.028518408	0.676636005
Zfp652os	12.25372451	-0.206508305	0.094242331	-2.191247853	0.028433861	0.676636005
Csgalnact2	1378.151381	-0.14343157	0.065533707	-2.18866866	0.028620931	0.677533347
4930412O13Rik	354.8328963	0.192161736	0.087897732	2.186196745	0.028801214	0.68031509
Gm3716	14.35049246	0.206515715	0.094473278	2.185969619	0.028817828	0.68031509
Kdm5b	9968.580909	0.110496749	0.050562072	2.185368276	0.028861855	0.680417238
Clec14a	1585.409767	0.196078434	0.089755599	2.184581632	0.028919536	0.680840557
Adh7	9.650114248	0.196641554	0.090038755	2.183965705	0.028964768	0.680959023
Dmgdh	493.9066239	0.2035179	0.093391315	2.179195148	0.029317174	0.680959023
Kcnk12	73.60396134	-0.236299044	0.108437246	-2.179131735	0.029321883	0.680959023
Kctd12b	637.5125416	0.209376625	0.095945935	2.182235503	0.029092156	0.680959023
Mthfd1	1094.99472	0.141842956	0.064998067	2.182264214	0.029090039	0.680959023
Nr4a1	539.5636748	0.233101149	0.106776509	2.183075202	0.029030272	0.680959023
Ppp1r13l	1800.914708	0.190594129	0.087454729	2.179346185	0.029305961	0.680959023
Shmt2	858.7854904	0.175163005	0.080284424	2.181780666	0.029125724	0.680959023
Tsen34	1219.816402	0.166938603	0.076571017	2.180180046	0.029244118	0.680959023
Ttyh2	304.4363156	0.200336572	0.091894188	2.180078816	0.02925162	0.680959023
Mroh8	36.68910938	0.232719061	0.106990667	2.175134224	0.029620059	0.682336289
Pard6b	2669.61464	0.166047427	0.076287289	2.176606745	0.029509922	0.682336289
Ppp1r37	2862.526854	0.126593484	0.058181009	2.175855778	0.029566046	0.682336289
Slit2	1606.166601	0.217699485	0.099995555	2.177091623	0.029473732	0.682336289
Stfa3	7.142196291	0.120062792	0.055188161	2.175517193	0.029591381	0.682336289
Tns3	18572.70761	0.120573626	0.055381989	2.177127034	0.029471091	0.682336289
Trim36	222.6747069	0.21947948	0.100939792	2.174360326	0.029678085	0.682755305
Baz2a	12958.78387	0.116768969	0.053737468	2.172952563	0.029783888	0.683677376
Ggact	673.3587036	-0.235636712	0.108450118	-2.172765831	0.029797946	0.683677376
Brd3	6196.388585	0.121902451	0.056204793	2.168897795	0.030090444	0.683941245
Ccn2	13158.66449	-0.235830743	0.108677381	-2.170007594	0.030006271	0.683941245
Cdc25c	25.53786589	0.219834705	0.101362173	2.168804178	0.030097554	0.683941245
Dhrs9	4240.60137	-0.186120337	0.085830939	-2.168452773	0.030124254	0.683941245
Fbf1	1912.884192	0.124374547	0.057339869	2.169076227	0.030076897	0.683941245
Hs3st4	311.1177459	-0.21510057	0.099198084	-2.168394402	0.030128691	0.683941245
Imp3	405.1566478	-0.160818271	0.074094644	-2.170443925	0.029973232	0.683941245
Lpar2	693.4642142	0.145059358	0.066804141	2.171412665	0.029899992	0.683941245
Abcb9	448.5839527	0.173238463	0.079960678	2.166545693	0.030269512	0.685621367
Orm1	56.88622019	-0.235834836	0.108868512	-2.166235504	0.030293195	0.685621367
Spag5	98.64306853	0.223624113	0.103250086	2.165849177	0.030322714	0.685621367
Actn1	13991.27986	-0.173649329	0.080707752	-2.151581778	0.031430309	0.68563131
BC028528	154.0849412	0.214998068	0.099975966	2.150497535	0.031515881	0.68563131
BC106179	89.62589276	-0.226612713	0.105306442	-2.151935901	0.031402403	0.68563131
Bpifc	48.68234421	-0.23225544	0.108294286	-2.144669391	0.03197929	0.68563131
Cat	2812.221695	-0.158942789	0.07355045	-2.161003626	0.030695059	0.68563131
Ccm2l	269.9104029	0.201625268	0.093610857	2.153866287	0.031250659	0.68563131
Cd63	6547.415691	-0.089073565	0.041445653	-2.149165416	0.03162129	0.68563131
Des	18714.36308	-0.230889083	0.107548745	-2.14683196	0.031806662	0.68563131
Etfrf1	775.0928984	-0.125174076	0.058411749	-2.142960604	0.032116262	0.68563131
Fbxo4	474.2083509	-0.196723979	0.091099562	-2.159439342	0.030816098	0.68563131
Fra10ac1	770.6020267	-0.142022174	0.065777374	-2.159134131	0.030839762	0.68563131
Gabpb1	1890.252648	-0.115219589	0.053510182	-2.153227377	0.031300813	0.68563131
Gfpt2	458.9164183	-0.233805166	0.109021729	-2.144574007	0.031986922	0.68563131
Gna11	3454.780393	0.13749279	0.064120416	2.144290362	0.032009629	0.68563131
Haspin	16.12048697	0.200930037	0.093468531	2.149707862	0.03157833	0.68563131
Kifc1	148.9980858	0.22318068	0.103263841	2.161266503	0.030674759	0.68563131
Kifc5b	62.97798812	0.235291943	0.108810994	2.162391264	0.03058803	0.68563131
Lgals3	16761.09849	-0.148531736	0.068857853	-2.157077641	0.030999615	0.68563131
Lgmn	18631.97878	-0.160834722	0.074906976	-2.147126095	0.031783244	0.68563131
Lhfp	8770.701083	0.177405511	0.082522403	2.149786043	0.031572143	0.68563131
Lin9	1500.721822	-0.195877863	0.090635053	-2.16117117	0.03068212	0.68563131
Lpar3	839.9799868	-0.209943027	0.09781528	-2.146321384	0.031847347	0.68563131
Mfsd1	2993.170079	-0.20293449	0.094568555	-2.14589818	0.031881103	0.68563131
Mfsd2a	1013.143047	0.19586992	0.09091507	2.154427433	0.031206667	0.68563131
Mrps14	524.8524308	-0.154998131	0.072348751	-2.142374661	0.032163345	0.68563131
Msr1	208.4382551	-0.224465475	0.103974338	-2.158854559	0.030861452	0.68563131
Naip1	40.54459678	-0.204254625	0.094466384	-2.162193741	0.030603246	0.68563131
Pfkm	505.0823146	0.167482081	0.077366635	2.16478434	0.030404205	0.68563131
Phgdh	861.3038237	0.214698665	0.099517319	2.157400011	0.03097451	0.68563131
Pih1d2	43.12877514	0.233511156	0.108969959	2.142894775	0.032121549	0.68563131
Plin4	622.8642861	0.212830817	0.099037259	2.148997441	0.031634603	0.68563131
Ptgis	127.5170875	-0.232994605	0.10875231	-2.142433612	0.032158606	0.68563131
Rhbdf1	1124.606343	0.127540259	0.059036338	2.160368741	0.030744135	0.68563131
Rpl22l1	1111.182902	-0.153277982	0.071051035	-2.15729416	0.030982752	0.68563131
Slc16a3	2254.471875	0.181009079	0.084267645	2.148025843	0.031711703	0.68563131
Slc27a2	952.1522853	-0.233628946	0.108597213	-2.151334633	0.031449797	0.68563131
Slc44a3	444.9493429	0.234136839	0.108755366	2.152876198	0.03132841	0.68563131
Slfn3	316.5270442	0.216246758	0.100363101	2.154644043	0.0311897	0.68563131
Snx18	2985.763055	-0.12249899	0.056803417	-2.156542625	0.031041319	0.68563131
Spc25	169.5328274	0.193501215	0.089427732	2.163771915	0.030481859	0.68563131
Spry1	485.4900583	0.193211595	0.0901485	2.143259112	0.032092298	0.68563131
Stc1	263.5855941	0.217678098	0.101088567	2.153340434	0.031291933	0.68563131
Syne1	11200.52347	-0.155930267	0.072698531	-2.144888825	0.031961737	0.68563131
Tbc1d24	1542.182344	0.169689664	0.078691754	2.156384317	0.031053668	0.68563131
Trp53inp1	6634.888253	-0.181942336	0.0842015	-2.160796848	0.030711036	0.68563131
Zpbp	209.0367445	0.18814242	0.087544693	2.149101379	0.031626364	0.68563131
Clvs1	710.8109621	-0.209269586	0.09773185	-2.141262911	0.032252842	0.686685048
6030458C11Rik	1110.915262	0.116663386	0.054603748	2.136545378	0.032634986	0.686998909
Cabs1	6.820437887	0.120670023	0.056465329	2.137064022	0.032592785	0.686998909
Cacna1s	7.340849354	0.16627774	0.077859882	2.135602266	0.032711847	0.686998909
Fendrr	1273.992656	0.173131525	0.081086274	2.135152059	0.032748591	0.686998909
Gm10432	7.414766453	0.168798981	0.079032595	2.135814742	0.032694517	0.686998909
Gm13830	238.7273837	0.207988591	0.097304948	2.137492448	0.032557959	0.686998909
Gm19500	76.2398607	-0.233238394	0.109019243	-2.139424079	0.032401339	0.686998909
Sgcb	321.6969481	-0.161437183	0.075495611	-2.138365136	0.03248712	0.686998909
Slc9a5	372.4408579	0.187980173	0.088011708	2.135854159	0.032691303	0.686998909
Snta1	1130.484804	-0.174180189	0.081556346	-2.135703677	0.032703575	0.686998909
Ttc22	172.2202602	-0.211095216	0.098861075	-2.135271294	0.032738856	0.686998909
Zmat2	1345.217875	-0.108902827	0.050959819	-2.137033228	0.032595289	0.686998909
Rimbp2	408.5142072	-0.222027181	0.104210793	-2.130558404	0.033125539	0.694056993
Ifi27l2b	219.2309491	-0.232207915	0.109016732	-2.130020878	0.03316989	0.694137655
Slc26a9	10.57260747	-0.176095753	0.082721431	-2.12878032	0.03327244	0.69543457
Flnc	7146.195017	-0.215343297	0.101237725	-2.127105259	0.033411338	0.695470873
Mrpl40	462.9367702	-0.167405633	0.078730414	-2.126314661	0.033477068	0.695470873
Rpl9	5599.497399	-0.141235558	0.066418982	-2.126433655	0.033467168	0.695470873
Sdc3	1886.027665	0.12155895	0.057141827	2.127319963	0.033393507	0.695470873
Synpo	1943.427226	0.143069495	0.067253888	2.127304437	0.033394796	0.695470873
Mcf2l	4609.524517	0.195603129	0.092031498	2.125393296	0.033553809	0.695961327
Slco4a1	4676.886354	0.19228193	0.090483204	2.125056601	0.03358189	0.695961327
Tmem50b	707.1055286	0.168188725	0.079182542	2.124063222	0.033664857	0.696838153
Cdc25b	315.8150644	0.22220019	0.104766331	2.120912209	0.033929191	0.697242962
Cnst	2219.466214	0.1131894	0.053392368	2.119954681	0.034009867	0.697242962
D6Ertd474e	44.34836726	-0.231227422	0.108993944	-2.12147037	0.033882239	0.697242962
Elmo1	15924.48364	-0.142488919	0.067134376	-2.122443499	0.033800513	0.697242962
Ffar4	42.80874193	-0.226349735	0.106628088	-2.122796536	0.033770905	0.697242962
Hc	161.8932111	-0.230843288	0.108884798	-2.120069032	0.034000224	0.697242962
Map7d2	511.8273363	-0.230337945	0.108609978	-2.120780702	0.033940261	0.697242962
Stx1b	209.3196496	0.195790091	0.09230232	2.121182768	0.033906425	0.697242962
Adrb1	385.5056878	0.211356982	0.099850578	2.116732698	0.03428254	0.699371994
Git1	3266.624493	0.163792528	0.077444788	2.114958694	0.034433468	0.699371994
Hoxd10	219.8481215	-0.225876848	0.106646859	-2.117988762	0.034176019	0.699371994
Lrrtm2	20.6866249	-0.219702097	0.103850197	-2.115567459	0.034381612	0.699371994
Rae1	1573.290796	0.120973796	0.057139934	2.117149735	0.034247142	0.699371994
Rin2	6628.279382	-0.121933367	0.057654978	-2.114880148	0.034440164	0.699371994
Slc27a3	397.2371003	0.211742813	0.100067426	2.116001394	0.034344689	0.699371994
Slc35f2	628.2566926	0.218107985	0.103005902	2.117431907	0.034223209	0.699371994
Atm	1224.823587	0.144120511	0.068209977	2.112894888	0.034609765	0.699786383
Chmp4c	1159.13642	-0.166958372	0.079042776	-2.112253404	0.03466472	0.699786383
Csf2rb2	140.3644067	-0.210167249	0.099437941	-2.113551902	0.034553558	0.699786383
Gale	1260.254184	0.166328204	0.078706339	2.113275819	0.034577167	0.699786383
Msmo1	1723.554839	-0.172533636	0.081665516	-2.112686517	0.034627608	0.699786383
Camkk2	1849.349174	-0.17032331	0.080680256	-2.111090347	0.034764547	0.700975966
Fcsk	680.5020887	0.167426359	0.079332979	2.110425726	0.034821702	0.701303359
Adamts18	109.3116151	-0.226667057	0.107552165	-2.107508092	0.035073561	0.704002232
B630019K06Rik	49.14903959	0.229269675	0.108790296	2.107446006	0.035078937	0.704002232
Sema4g	858.9402724	0.207689025	0.098529989	2.107876256	0.035041695	0.704002232
1700012I11Rik	29.25989181	-0.223565048	0.106108077	-2.106955978	0.035121396	0.704029941
Itm2c	3752.012778	-0.121047654	0.057468111	-2.106344757	0.035174416	0.704269063
Akap5	48.55705734	0.229341725	0.10901381	2.103785967	0.035397121	0.704771996
Dzip1	319.5103364	0.210019708	0.099843943	2.103479709	0.035423857	0.704771996
Gm9899	33.89434958	-0.198227687	0.094188359	-2.104587978	0.035327189	0.704771996
Klhdc7b	21.31873271	0.210913598	0.10021663	2.10457684	0.035328159	0.704771996
Sc5d	1492.990143	-0.188018849	0.089395574	-2.10322323	0.035446261	0.704771996
a	17.24275041	-0.1994141	0.094791471	-2.10371354	0.035403443	0.704771996
Klhl3	243.3782505	0.216218252	0.102866394	2.101932843	0.035559159	0.70484515
Myl6b	29.62198825	0.218371353	0.103896918	2.101807801	0.035570116	0.70484515
Rbm15b	952.1717306	0.120215211	0.057203165	2.10154823	0.035592869	0.70484515
Tbc1d9	3708.748239	-0.097076049	0.046198041	-2.101302269	0.035614441	0.70484515
Becn1	2600.161643	-0.08383396	0.039923575	-2.099861058	0.035741065	0.705099278
Dbndd2	435.5852931	-0.140727045	0.066998447	-2.100452333	0.03568907	0.705099278
Emilin1	4358.737411	0.169059526	0.08053198	2.099284358	0.035791841	0.705099278
Magel2	159.6286729	0.225443452	0.107383234	2.099428785	0.035779119	0.705099278
Plekha7	14310.66535	0.149417309	0.071219504	2.09798299	0.035906648	0.706548841
Dcun1d4	3142.532571	0.173596819	0.082784663	2.096968364	0.035996376	0.707502165
1700037H04Rik	555.6211397	0.150211114	0.071701801	2.09494199	0.03617615	0.707788844
Crybg2	938.0114477	0.157659644	0.075254625	2.095015999	0.03616957	0.707788844
Padi1	567.8101281	-0.228412025	0.109009157	-2.095347137	0.036140145	0.707788844
Slc5a5	157.9518256	0.219467756	0.104756403	2.095029508	0.036168369	0.707788844
Ankrd13d	400.6412013	0.172518834	0.082626834	2.087927452	0.036804379	0.708033375
Bank1	215.8157863	0.220976842	0.105790845	2.088808741	0.036724943	0.708033375
Cdk9	1417.064201	0.145315578	0.069618357	2.087316958	0.036859493	0.708033375
Cfap69	575.6958337	-0.181274347	0.086955261	-2.084685224	0.037097883	0.708033375
Ctsl	36379.96939	-0.164112307	0.078377948	-2.093858174	0.036272616	0.708033375
Ercc6	2960.505391	-0.141357016	0.067803915	-2.084791371	0.037088242	0.708033375
Gnasas1	829.578941	0.149028008	0.071299334	2.090173922	0.036602179	0.708033375
Hnf4a	1113.043518	-0.227428854	0.108661841	-2.092996506	0.036349466	0.708033375
Inka2	43.61776972	-0.226686279	0.108770761	-2.084073671	0.037153467	0.708033375
Mctp2	2608.111797	0.173209428	0.082781226	2.092375736	0.036404918	0.708033375
Neat1	110329.1359	-0.166334821	0.07961518	-2.089234995	0.036686575	0.708033375
Nfkbie	87.58496838	-0.227859896	0.108876626	-2.092826562	0.03636464	0.708033375
Pigr	21.2483868	-0.188846619	0.090536015	-2.085872891	0.036990139	0.708033375
Ppp1r16b	770.39187	0.171723844	0.082232621	2.088269126	0.036773565	0.708033375
Prl2c2	5650.990169	-0.210174724	0.100792864	-2.085214317	0.037049851	0.708033375
Rpl14-ps1	1054.002776	-0.172136155	0.082607615	-2.083780722	0.037180118	0.708033375
Serpinb2	18.72801462	-0.081263346	0.038830195	-2.09278748	0.03636813	0.708033375
Sirt4	243.9878224	0.164941364	0.07911152	2.084922203	0.037076363	0.708033375
Snai1	347.5139899	0.198910184	0.095267831	2.087905036	0.036806402	0.708033375
Tank	2073.853529	-0.148667452	0.071326765	-2.084315081	0.037131516	0.708033375
Tgfa	2312.236211	-0.226797085	0.108534832	-2.089624872	0.036651511	0.708033375
Tmsb4x	11969.68705	-0.125755631	0.060323464	-2.084688472	0.037097588	0.708033375
Wdr19	769.2248197	0.161671279	0.077285335	2.091875238	0.036449678	0.708033375
Zbtb16	12054.40263	-0.207987098	0.099765641	-2.084756791	0.037091383	0.708033375
Bmp3	22.70192241	-0.146111517	0.070179294	-2.081974746	0.037344776	0.708684971
Inpp5d	1602.447965	0.119384001	0.057336309	2.082171015	0.037326852	0.708684971
Manf	3518.102633	0.178722031	0.085814045	2.082666427	0.03728164	0.708684971
Paf1	2131.629251	0.109919273	0.052805382	2.081592236	0.037379731	0.708684971
Lrrc75a	1287.387279	0.189233972	0.090969865	2.080183054	0.037508746	0.709166851
Plau	2002.605532	-0.173449596	0.083389543	-2.079992156	0.037526252	0.709166851
Tnfrsf25	16.489412	-0.202421192	0.097319792	-2.079959146	0.03752928	0.709166851
P2rx4	2996.29878	-0.137808309	0.066271774	-2.07944198	0.037576745	0.70928176
Prom2	344.4886025	0.225511512	0.108506272	2.07832698	0.037679253	0.709293756
Rcsd1	3369.680261	0.179374059	0.086317	2.078084954	0.037701535	0.709293756
Ube2a	1056.209918	0.132512036	0.06376608	2.078096011	0.037700517	0.709293756
Clec4n	35.93533818	-0.221179614	0.10652765	-2.076264844	0.037869463	0.711671847
Timeless	240.0874534	0.199379473	0.09606043	2.075562986	0.037934388	0.712111142
Kifc3	3361.414713	0.121847595	0.05879246	2.072503788	0.038218483	0.71587605
Map1a	194.2212434	0.210404392	0.101518017	2.072581768	0.038211219	0.71587605
Arhgap24	6115.401599	-0.191249084	0.092308187	-2.071853964	0.038279062	0.716228001
Gm45924	134.0964472	-0.222466719	0.107422932	-2.070942532	0.038364167	0.717037575
Gprc5c	3503.360505	0.149674232	0.072335543	2.069165792	0.038530532	0.719292114
Phf8	8807.952796	0.119195894	0.057617107	2.068758768	0.038568729	0.719292114
Amn1	1894.442423	-0.123012159	0.05956134	-2.065302088	0.038894426	0.72132344
Erbb4	243.0728577	-0.221357777	0.107182679	-2.065238337	0.038900455	0.72132344
Gm14322	102.7637044	0.198447987	0.096007265	2.067010099	0.038733202	0.72132344
Klhl10	24.61158071	0.220471372	0.106775854	2.064805517	0.038941406	0.72132344
Prrt2	46.0074895	0.224345664	0.108614937	2.065513912	0.038874401	0.72132344
Scube3	150.595533	0.22374263	0.108377249	2.064479701	0.038972257	0.72132344
Slc6a19	1305.048242	-0.225127318	0.109018274	-2.065042024	0.038919024	0.72132344
Ikbke	334.8602896	0.167607692	0.08127471	2.06223672	0.039185204	0.722145395
Ripk2	959.3418845	0.12501637	0.060595765	2.063120597	0.039101172	0.722145395
Tspan18	2456.876468	0.185489966	0.089929729	2.062610087	0.039149689	0.722145395
Uprt	280.371108	-0.213978954	0.103732382	-2.062798039	0.03913182	0.722145395
Slc2a1	37807.03866	0.14431577	0.070018234	2.06111696	0.039291883	0.723333605
Metrnl	2097.934118	-0.096509371	0.046835774	-2.06059094	0.039342082	0.723480623
Acsl5	2388.959642	-0.1221426	0.059322356	-2.058964072	0.03949768	0.72468097
Arhgap6	14456.7441	0.22266075	0.108247793	2.056954164	0.039690635	0.72468097
Epg5	4735.540918	-0.092921966	0.04513594	-2.058713419	0.0395217	0.72468097
Gm12522	12.83846131	0.174922776	0.085135897	2.054630098	0.039914746	0.72468097
LOC100043315	8.74787625	-0.151930257	0.073876782	-2.056535952	0.039730885	0.72468097
Mmp9	60.01439103	-0.221966378	0.107852369	-2.058057508	0.039584613	0.72468097
Pcsk2os2	14.48132482	-0.187067091	0.090968144	-2.056402204	0.039743764	0.72468097
Plcg1	8052.863981	0.095725944	0.046555602	2.056163827	0.039766728	0.72468097
Plekhg4	62.61243965	0.175706653	0.085466603	2.055851618	0.039796821	0.72468097
Sfmbt1	3471.849234	-0.166484859	0.080976535	-2.055964235	0.039785964	0.72468097
Sv2c	153.530345	0.188868543	0.09189001	2.055376228	0.03984268	0.72468097
Utp3	617.1546942	-0.146043719	0.071070848	-2.054903299	0.039888346	0.72468097
Plekhf1	406.7116519	0.165584643	0.080648835	2.053156044	0.040057446	0.726502186
Fbxw10	138.2386161	-0.219551386	0.106987636	-2.052119236	0.040158076	0.726789086
Pask	304.3036537	0.196102783	0.0955422	2.052525309	0.040118638	0.726789086
Gja3	104.6957749	0.223664938	0.109022189	2.051554272	0.040213	0.72701541
2610507I01Rik	344.859701	0.17936914	0.087468666	2.050667391	0.040299349	0.72704267
Gmeb1	1318.866653	-0.111161781	0.054200869	-2.050922489	0.040274496	0.72704267
Cobl	2368.320587	0.195134616	0.095188289	2.049985541	0.040365842	0.727476512
Abcc1	3616.28352	0.153216339	0.074910599	2.045322558	0.040823068	0.727861824
Ccr2	133.18897	-0.220069024	0.107487544	-2.04739094	0.040619715	0.727861824
Dgki	174.6297489	-0.199637313	0.097545453	-2.046608083	0.040696581	0.727861824
Gm36117	71.65646885	0.22058339	0.10770492	2.048034473	0.040556622	0.727861824
Il15	866.1263026	0.188934067	0.09240753	2.044574357	0.04089684	0.727861824
Jam2	1481.850295	-0.207385289	0.101236811	-2.048516614	0.040509406	0.727861824
Pomgnt1	2828.465018	0.108490838	0.053012217	2.046525183	0.040704727	0.727861824
Prr9	14.46987415	-0.154967388	0.075780442	-2.044952292	0.040859562	0.727861824
Rims3	18.389908	-0.21262298	0.103859809	-2.047211361	0.040637336	0.727861824
Serpind1	620.8412846	-0.222137283	0.108556866	-2.046275758	0.040729247	0.727861824
She	648.0987625	0.169767347	0.082922933	2.047290681	0.040629552	0.727861824
Skiv2l	2027.442715	0.09564389	0.046776416	2.044703265	0.040884122	0.727861824
Stap1	39.62442246	0.212611084	0.104094003	2.04249119	0.041102832	0.730769134
4930513D17Rik	238.9882278	-0.206432555	0.101252711	-2.038785469	0.041471443	0.731254181
Eldr	22.21213121	0.212930453	0.10433752	2.040785075	0.041272195	0.731254181
Gm11992	116.9067056	0.213132062	0.104456439	2.04039181	0.041311317	0.731254181
Isca1	3066.364654	0.10089817	0.049473036	2.039457798	0.041404359	0.731254181
Sdf4	6511.794949	-0.103826449	0.050904027	-2.039651005	0.041385098	0.731254181
Snrpa	879.5795761	0.132278879	0.064807078	2.041117763	0.041239123	0.731254181
Sox18	63.16038081	0.222287005	0.109022013	2.038918559	0.041458156	0.731254181
Spock3	22.97266999	0.193810923	0.095057389	2.038883304	0.041461676	0.731254181
5830444B04Rik	802.9075923	-0.148568908	0.072966036	-2.036137846	0.041736515	0.73366373
Micu2	3402.207454	-0.128118005	0.062917433	-2.036287872	0.041721457	0.73366373
Phc2	4349.972378	0.117346203	0.057614185	2.03675889	0.04167421	0.73366373
Epn1	5305.628239	0.125617353	0.061782558	2.033217094	0.042030595	0.734581596
Gm20757	33.58066177	-0.217967586	0.107211288	-2.033065637	0.042045892	0.734581596
Mboat2	2933.358781	-0.206956151	0.101730207	-2.03436282	0.041915028	0.734581596
Mrps17	725.7249017	-0.156432782	0.076942726	-2.033106848	0.042041729	0.734581596
Neu3	512.4300009	-0.220903152	0.10862364	-2.033656315	0.04198626	0.734581596
Zfp382	275.2697305	-0.168405235	0.082820668	-2.033372096	0.042014944	0.734581596
6430411K18Rik	411.319728	0.203538552	0.100177739	2.031774256	0.042176515	0.734838102
Ago1	1344.470856	0.13621912	0.067096186	2.030206607	0.042335543	0.734838102
Aig1	4499.212465	-0.196024276	0.096512356	-2.031079597	0.042246921	0.734838102
Chst7	77.79397452	0.221306866	0.109003699	2.030269317	0.042329171	0.734838102
Pi16	43.72820115	-0.193876793	0.095450894	-2.031167916	0.042237964	0.734838102
Slc25a35	57.72752642	0.219721354	0.1081341	2.031933992	0.042160339	0.734838102
Slco1a4	9.434634109	0.160745084	0.079186367	2.029959065	0.0423607	0.734838102
Cep68	882.6175598	0.163276916	0.080458514	2.029330508	0.042424638	0.735203103
Selenop	27967.44342	-0.218652096	0.107823472	-2.027871029	0.042573413	0.73629235
Tecr	1850.10966	0.139005039	0.068545529	2.027922775	0.04256813	0.73629235
Tll2	56.50849316	-0.218706503	0.107944052	-2.026109807	0.042753533	0.738662105
Dhx37	985.6461025	0.128061978	0.063314353	2.022637377	0.043110548	0.739187333
Fscn1	2484.203473	0.179189721	0.088599932	2.022458903	0.043128965	0.739187333
Nrarp	111.3827264	0.211137349	0.104383297	2.02271202	0.043102847	0.739187333
Rflnb	4706.394675	0.183498499	0.090728766	2.022495247	0.043125214	0.739187333
Scnn1g	305.5329423	-0.220661134	0.109014492	-2.02414495	0.04295524	0.739187333
Sort1	858.9515718	0.131031963	0.064737272	2.024057536	0.042964232	0.739187333
Sos2	4731.083758	-0.11633493	0.05749706	-2.023319631	0.043040204	0.739187333
Vti1b	2059.641574	-0.091112946	0.044987971	-2.025273508	0.042839287	0.739187333
Bmp5	62.80386702	-0.220151027	0.108924663	-2.02113113	0.043266193	0.740798477
Cited4	78.60234963	0.215974304	0.106924285	2.019880733	0.04339576	0.742275384
Jak3	622.8284266	0.183954996	0.091155879	2.018026687	0.043588482	0.744404901
Rad9b	223.899501	0.170901579	0.084694984	2.0178477	0.043607125	0.744404901
Epn3	3762.338343	0.144265863	0.07156102	2.015983896	0.04380166	0.746239212
Gm26705	45.30118279	-0.219784139	0.10900145	-2.016341419	0.043764287	0.746239212
Pgbd5	194.0855276	-0.171031223	0.084856708	-2.015529804	0.043849166	0.746306717
Gm20098	7.86025488	0.144458682	0.071719788	2.01420956	0.043987536	0.747919034
Mocos	580.9420342	-0.182025854	0.090399008	-2.013582431	0.044053393	0.748296426
Adgra2	1643.930019	0.164626452	0.081944772	2.008992729	0.044537905	0.749102209
Arl4d	1114.729326	-0.201440894	0.100258047	-2.00922419	0.044513363	0.749102209
Cstdc5	19.57593859	0.163506374	0.081367597	2.009477717	0.044486495	0.749102209
Faxc	1043.568465	-0.166597299	0.082831084	-2.011289619	0.044294874	0.749102209
Gm20554	107.4164258	0.213712279	0.10637001	2.009140348	0.044522252	0.749102209
Gpr50	2114.057563	0.107122959	0.053310349	2.009421452	0.044492457	0.749102209
Gpr63	98.54185908	-0.214180984	0.106427553	-2.012458021	0.044171678	0.749102209
Kcnn2	479.6505461	0.19725099	0.098145164	2.009788181	0.044453612	0.749102209
Majin	29.02640864	0.196353678	0.097610106	2.01161219	0.044260833	0.749102209
Pag1	4252.648994	0.166497366	0.082854331	2.009519153	0.044482106	0.749102209
4930527F14Rik	135.8311786	-0.211694607	0.105465637	-2.007237745	0.044724354	0.750764652
Arid3b	2416.208701	0.1711628	0.085265688	2.007405364	0.044706518	0.750764652
Cmya5	601.7363993	-0.182925252	0.091157305	-2.006698782	0.044781746	0.750937087
Satb2	1727.756698	0.177527699	0.08849317	2.006117529	0.04484371	0.750937087
Slc23a4	155.1678137	-0.206623932	0.103007684	-2.005907947	0.04486607	0.750937087
Grik4	488.6907543	0.217859458	0.108670224	2.004776005	0.044986999	0.752007208
Sh3gl1	3356.402497	0.11433692	0.057040448	2.004488474	0.04501776	0.752007208
Bcorl1	1532.275229	0.200758242	0.10062563	1.995100465	0.046031924	0.752161751
Clcn4	2701.720218	-0.09532509	0.047739849	-1.996761467	0.045851101	0.752161751
Csk	1875.470965	0.135466462	0.067803858	1.997916728	0.045725689	0.752161751
Exoc3l4	4608.643966	0.177374448	0.088588331	2.002232647	0.045259716	0.752161751
Flna	26648.9522	-0.146955467	0.073634492	-1.99574225	0.045961986	0.752161751
Gipc2	1634.508312	-0.211896586	0.106134335	-1.996494224	0.045880154	0.752161751
Hnrnph3	1197.689657	0.134662219	0.067385923	1.998373133	0.045676222	0.752161751
LOC100861615	13.42903175	0.184227436	0.092319214	1.995548136	0.04598313	0.752161751
Lfng	74.44597336	0.217576355	0.109018177	1.995780539	0.045957816	0.752161751
Lrrc42	519.3784356	0.152502133	0.076381086	1.996595509	0.045869141	0.752161751
Nectin4	65.51107406	-0.192430671	0.096511932	-1.99385368	0.046168047	0.752161751
Nkd1	556.5359352	0.214709313	0.107654838	1.994423264	0.046105818	0.752161751
Notum	42.61473305	0.192624993	0.096163373	2.003101451	0.0451664	0.752161751
Plscr1	523.682266	-0.217135477	0.108867949	-1.99448486	0.046099093	0.752161751
Polg	8000.998441	0.132876659	0.066380562	2.001740498	0.045312648	0.752161751
Rbm22	1414.023022	0.101440713	0.050756255	1.998585462	0.045653225	0.752161751
Rubie	65.84222172	0.216733331	0.108243983	2.002266778	0.045256047	0.752161751
Sar1a	5926.002516	-0.082313497	0.041138945	-2.000865521	0.045406884	0.752161751
Sfrp5	3354.141859	-0.216784452	0.108523577	-1.997579303	0.045762289	0.752161751
Shroom1	3082.489242	0.125972915	0.063071105	1.997315814	0.045790887	0.752161751
Sidt1	26.77898346	0.204165888	0.10196889	2.002237024	0.045259245	0.752161751
Smim10l1	799.6328742	-0.14056456	0.070494828	-1.993969827	0.046155352	0.752161751
Tbx5	659.8204478	0.187532901	0.093841841	1.998393252	0.045674043	0.752161751
Unc13d	394.3515971	0.185825588	0.092915271	1.999946682	0.045506022	0.752161751
Zfp317	968.4656111	-0.130664169	0.065426937	-1.997100518	0.045814265	0.752161751
Zfp934	917.337393	0.143020016	0.071673129	1.995448185	0.04599402	0.752161751
D330023K18Rik	67.67668662	-0.213427414	0.107088327	-1.993003536	0.04626106	0.752928328
Got2	2546.913122	0.099233394	0.049800435	1.992621021	0.046302962	0.752928328
Bid	1039.422556	-0.168353951	0.084540318	-1.991404263	0.046436461	0.752956013
Fgd3	2378.033524	-0.160673147	0.080674643	-1.991618955	0.046412882	0.752956013
Slc6a2	8163.360549	-0.131810372	0.066163518	-1.9921911	0.046350094	0.752956013
Ankrd6	712.2049445	0.178358664	0.089631984	1.989899778	0.046601977	0.754925596
1810053B23Rik	9.865470958	0.176050052	0.088533144	1.98852139	0.046754056	0.755862689
4932438A13Rik	22631.34687	0.09575066	0.048150377	1.988575493	0.046748079	0.755862689
Coro1a	146.5413095	0.19713683	0.099194345	1.987379717	0.046880334	0.755862689
Slc22a5	6245.790867	0.14562764	0.073268121	1.987598954	0.046856062	0.755862689
Taf1c	470.2375146	0.147608593	0.074255318	1.987852138	0.046828046	0.755862689
Dlg2	453.9268264	-0.19310594	0.097237915	-1.98591198	0.047043098	0.756352402
Hoxd11	85.38164261	-0.214642023	0.108040641	-1.986678549	0.04695803	0.756352402
Kansl1l	2645.568106	-0.148151852	0.074586793	-1.986301404	0.046999867	0.756352402
Hectd4	10148.007	0.093387964	0.047052126	1.984776715	0.047169319	0.757016045
Nfatc3	4938.167582	0.078575238	0.039597478	1.98434958	0.047216883	0.757016045
Usp18	2070.334232	-0.175040645	0.088204753	-1.984480872	0.047202258	0.757016045
Icam4	22.81353486	-0.208122096	0.104906932	-1.983873617	0.047269931	0.757158264
Nim1k	114.3525515	-0.205368252	0.103542516	-1.98341957	0.047320583	0.757261878
C5ar2	688.5503204	-0.201233317	0.101481314	-1.982959324	0.047371973	0.757377099
Nr1d2	2167.519138	-0.146986927	0.074164345	-1.981908235	0.047489512	0.758548693
Cmtm7	1340.239006	0.164986481	0.083270999	1.981319821	0.047555419	0.758894157
Hint1	1875.486951	-0.10547249	0.053258411	-1.980391247	0.047659583	0.75984892
Il20rb	569.3486822	-0.190039171	0.095994401	-1.97969016	0.047738355	0.760397459
2610027K06Rik	231.7325758	0.172188438	0.087016421	1.978803966	0.047838082	0.76090192
A730020E08Rik	39.61333756	0.212351638	0.107323108	1.978619901	0.047858817	0.76090192
E2f8	1577.915523	0.135838862	0.068712864	1.976905839	0.048052275	0.76148769
Irs1	971.3044133	0.142848269	0.072228874	1.977716949	0.047960647	0.76148769
Msx2	285.5124129	0.183420486	0.092762678	1.977309094	0.048006702	0.76148769
Pla2g12b	398.7541115	-0.200329318	0.101344349	-1.976719183	0.048073381	0.76148769
Bdnf	85.73501037	-0.215006685	0.10881266	-1.975934462	0.0481622	0.76219017
A330033J07Rik	27.71405548	-0.21302164	0.107908072	-1.974102923	0.048370041	0.764438571
Echdc3	471.5356728	0.145833682	0.073894798	1.973531101	0.048435085	0.764438571
Gm16702	15.78960357	0.138835109	0.070377446	1.972721627	0.048527287	0.764438571
Lmf2	1127.281519	0.155895307	0.079011006	1.973083423	0.048486059	0.764438571
Osbpl5	4066.688092	-0.183292439	0.092899893	-1.973010223	0.048494398	0.764438571
Abhd14b	167.5025636	-0.195932811	0.099457415	-1.970017125	0.048836408	0.767197478
Gpx3	42225.16013	-0.201847474	0.102425637	-1.97067336	0.04876125	0.767197478
Pgc	454.3130434	0.142595387	0.072382914	1.970014451	0.048836714	0.767197478
4931406B18Rik	16.54243186	-0.188357419	0.095669489	-1.968834806	0.048972064	0.767265763
Asf1b	60.53503184	0.214562255	0.109002465	1.968416542	0.04902013	0.767265763
Exph5	2746.166544	-0.202176922	0.102708359	-1.96845636	0.049015553	0.767265763
Unc119b	2462.147372	0.110689257	0.056217007	1.968963894	0.048957237	0.767265763
H2ax	303.1739067	0.189041958	0.096069352	1.967765518	0.049095023	0.767736866
Cldn1	4436.695611	-0.202588985	0.102999662	-1.966889809	0.049195916	0.76781543
Map3k5	3856.652394	0.159812358	0.081233878	1.967311701	0.049147287	0.76781543
Mmrn1	69.10964825	-0.210927783	0.107257462	-1.966555784	0.049234445	0.76781543
Fgfr4	78.86695243	0.207524419	0.105551894	1.966089022	0.049288328	0.767956963
Sri	7387.964915	-0.11387264	0.057933602	-1.965571547	0.049348123	0.76819027
Plekhg5	490.5667637	0.144774372	0.073673135	1.965090424	0.049403773	0.768358676
Acad9	1079.532063	0.114126138	0.058089256	1.964668613	0.049452605	0.768420849
Bahcc1	387.7805089	0.194257548	0.099043391	1.961337826	0.049839628	0.768858124
Dhx32	4334.045281	-0.108635816	0.055364721	-1.962184829	0.04974097	0.768858124
Inafm1	200.7285431	-0.20081838	0.102264132	-1.963722534	0.049562278	0.768858124
Itpr3	2009.51026	-0.155800575	0.07940408	-1.962123038	0.049748161	0.768858124
Ldb1	2236.32767	0.129291848	0.065918298	1.961395431	0.049832913	0.768858124
Plin2	5328.516846	-0.127377816	0.064911103	-1.962342504	0.049722622	0.768858124
Rab3gap1	4331.040307	-0.121172578	0.061761576	-1.961941146	0.049769337	0.768858124
Sppl2a	2603.679145	-0.110296588	0.056202458	-1.962486909	0.049705823	0.768858124
Emc7	1662.473953	-0.116631025	0.059483296	-1.960735746	0.049909857	0.768876025
Scand1	92.9132701	-0.209924618	0.1070851	-1.960353191	0.049954523	0.768876025
Slc7a8	12426.51946	0.140775116	0.071817637	1.960174726	0.049975371	0.768876025
Ppp2r2d	3930.635112	-0.104470261	0.0533293	-1.958965557	0.050116821	0.770016453
Tbkbp1	374.726332	0.179691773	0.091736895	1.958773209	0.050139352	0.770016453
Sumf1	2382.668809	-0.097272682	0.049679458	-1.958006087	0.050229298	0.770707202
Lsp1	496.8036344	0.193928211	0.099121276	1.956474118	0.050409328	0.771074812
Psmd1	8635.775557	-0.100977424	0.051593593	-1.957169846	0.050327503	0.771074812
Sox13	1716.804033	0.158316731	0.080905447	1.956811772	0.050369603	0.771074812
Vat1l	34.2732767	-0.209107911	0.106891064	-1.956271204	0.050433215	0.771074812
Ppp4r1	7712.649779	-0.101109583	0.051744696	-1.95400863	0.050700197	0.77429963
Snx1	6987.702185	-0.114786179	0.058752664	-1.9537187	0.050734494	0.77429963
Fstl5	11.28655731	0.160180013	0.082063966	1.951892169	0.050951008	0.774302336
H2-Q1	26.30693594	-0.200184213	0.102513104	-1.952767059	0.050847204	0.774302336
Leprotl1	888.4807146	-0.122021043	0.062511987	-1.951962296	0.050942681	0.774302336
Rcc2	2148.300105	0.16251532	0.08323001	1.952604827	0.050866439	0.774302336
Zmym1	1192.76417	0.118889378	0.060912318	1.951811741	0.05096056	0.774302336
Fstl1	11204.53646	-0.144060355	0.073830587	-1.951228644	0.051029853	0.774668424
Ube2c	38.42145013	0.209864605	0.10759532	1.950499383	0.051116627	0.775298999
A530013C23Rik	222.915773	-0.21183548	0.108729527	-1.948279234	0.051381561	0.778027331
Commd2	424.2669022	-0.138340484	0.07103459	-1.947508719	0.051473776	0.778027331
Mybbp1a	2228.386855	0.117542332	0.060356344	1.947472692	0.051478091	0.778027331
Rdh9	102.2320161	-0.204286019	0.104862897	-1.948124872	0.051400023	0.778027331
Camk1	1568.518116	-0.134477914	0.069091274	-1.946380586	0.05160904	0.779319237
Unc119	435.3424646	0.149665126	0.076919773	1.945730205	0.051687156	0.779811772
Iqgap3	291.9576177	0.186461634	0.09588392	1.944660098	0.051815901	0.780380251
Sim1	9.315833651	0.171745882	0.088308692	1.944835527	0.051794777	0.780380251
Ppargc1b	1457.652229	0.174601136	0.089815979	1.943987443	0.051896965	0.780842321
Tceal8	850.4783928	-0.16866952	0.086779791	-1.943649765	0.0519377	0.780842321
Atp1b2	38.37489303	0.209119194	0.107624474	1.943044982	0.052010724	0.781254858
Itgal	104.0147083	0.194133551	0.099962209	1.942069449	0.052128693	0.782341222
Syn3	274.6156427	-0.208302444	0.107282543	-1.941624774	0.052182542	0.782464199
Hpgds	943.2012995	-0.13270266	0.068382879	-1.940583117	0.052308864	0.783672739
Celrr	7.723154955	0.133604186	0.06888034	1.939656306	0.052421473	0.78467391
Myoz2	55.71648287	-0.209281422	0.107926756	-1.939106013	0.052488431	0.784990588
4930405A21Rik	259.4206177	0.182233953	0.094089214	1.936820871	0.052767244	0.787785532
Ptpru	6363.514979	0.13955546	0.072045058	1.937058044	0.052738249	0.787785532
2410141K09Rik	63.05956988	0.208205714	0.107708186	1.933053766	0.053229575	0.790077425
4933412O06Rik	77.45263419	-0.20998746	0.108917457	-1.927950457	0.053861289	0.790077425
Bace1	1733.371652	0.132558649	0.068728553	1.928727488	0.053764702	0.790077425
Cfap206	14.14849706	0.1713293	0.088629602	1.933093412	0.053224692	0.790077425
Cldn3	742.2118881	-0.208411876	0.108069567	-1.928497372	0.053793291	0.790077425
Cnih3	54.48676278	0.210396138	0.108940915	1.931286681	0.05344761	0.790077425
Decr2	1620.34559	0.093558409	0.048474902	1.930038126	0.053602114	0.790077425
Dync1i2	5924.71857	-0.10031206	0.051954497	-1.930767613	0.053511797	0.790077425
Fndc3c1	2778.538329	-0.153038275	0.079397477	-1.927495442	0.053917916	0.790077425
Isoc2b	217.0992683	0.176346935	0.091539356	1.926460307	0.054046923	0.790077425
Itpkb	3462.521524	0.184542206	0.095579153	1.930778846	0.053510408	0.790077425
Lhfpl2	3173.242648	-0.124699331	0.064658504	-1.928583604	0.053782576	0.790077425
Lix1l	606.3100596	-0.130940986	0.067881634	-1.928960427	0.053735775	0.790077425
Ndufa6	730.4198921	-0.113485823	0.058671184	-1.934268489	0.053080125	0.790077425
Oxct1	4311.36936	-0.157235301	0.08136199	-1.932540011	0.053292889	0.790077425
Rhox10	130.1893855	0.192350569	0.099710887	1.929082915	0.05372057	0.790077425
Sel1l3	2108.537448	-0.210060425	0.108585483	-1.93451665	0.053049637	0.790077425
Slc25a33	889.7238262	-0.185928294	0.096523469	-1.926249608	0.054073214	0.790077425
Slx4	1228.4098	0.132726035	0.068903416	1.926262032	0.054071664	0.790077425
Snx24	9414.885549	-0.156505111	0.081188258	-1.927681599	0.053894742	0.790077425
Stmn1	1037.775573	0.157255069	0.081326409	1.933628573	0.053158812	0.790077425
Tbce	2049.88229	-0.141262173	0.073248223	-1.928540612	0.053787918	0.790077425
Tlr4	1631.899801	-0.205270263	0.106251701	-1.93192448	0.053368828	0.790077425
Tmem52b	12.44231174	-0.180923653	0.093890229	-1.926969987	0.05398337	0.790077425
Tspan33	711.6732381	0.179090179	0.092563967	1.934772079	0.053018271	0.790077425
2810029C07Rik	170.5125997	0.183307709	0.095256049	1.924368167	0.054308452	0.79032644
Aamdc	952.0143566	0.117846301	0.061284273	1.922945245	0.054486927	0.79032644
Adcy6	884.5206686	0.178263593	0.092671512	1.923607264	0.05440383	0.79032644
Eng	2941.628893	0.14220937	0.073973668	1.922432301	0.054551384	0.79032644
Gm5643	11.18747482	0.14876125	0.07736276	1.922905152	0.054491963	0.79032644
Kcnj14	9.799984701	-0.158768862	0.082576389	-1.92269079	0.054518894	0.79032644
Mindy1	1977.087148	-0.124786577	0.064823959	-1.925007019	0.05422848	0.79032644
Mrgprf	63.50689193	-0.209624409	0.109017517	-1.922850697	0.054498803	0.79032644
Oga	10881.25464	-0.09373666	0.048695302	-1.924963096	0.054233975	0.79032644
Txlna	3329.189724	0.135497587	0.070454518	1.923192314	0.054455902	0.79032644
C4a	156.4022185	-0.200849621	0.104546491	-1.921151244	0.054712643	0.79051147
Clip2	7771.231944	0.127340099	0.06631018	1.920370282	0.054811145	0.79051147
Pdzd3	106.1622066	0.203624185	0.106066997	1.919769502	0.054887021	0.79051147
Tgfb2	11108.09391	-0.199195365	0.103677383	-1.921300086	0.054693886	0.79051147
Trim35	3046.391174	-0.097792887	0.050938739	-1.919813657	0.054881441	0.79051147
Vps26b	1776.98822	0.101546884	0.05287809	1.920396215	0.054807871	0.79051147
Zfhx4	230.7028299	-0.207878289	0.108200467	-1.921232823	0.054702362	0.79051147
Chtop	2899.336264	-0.080012629	0.041694408	-1.919025415	0.054981118	0.791201825
Gadd45gip1	260.5366015	0.171972362	0.089653372	1.918191786	0.055086697	0.791394696
Rmrp	50273.66428	-0.134015146	0.069865403	-1.918190421	0.05508687	0.791394696
Micu1	6532.33658	-0.104057265	0.054265074	-1.917573442	0.05516512	0.791578331
Ushbp1	380.2151913	0.159012541	0.082933001	1.91736148	0.055192024	0.791578331
Igsf1	510.6430693	0.184604592	0.096320256	1.916570825	0.055292477	0.792355995
Chchd4	433.0082041	-0.12719681	0.066393488	-1.915802508	0.055390238	0.793093814
6430553K19Rik	13.5472803	0.173244591	0.091199773	1.899616464	0.05748347	0.795340214
Abcf2	1467.357489	0.09511043	0.050058512	1.899985157	0.057435067	0.795340214
Ajuba	1813.489968	0.152912765	0.080283505	1.904659808	0.056824307	0.795340214
Ank3	4332.142499	0.141423391	0.074199443	1.905989929	0.056651512	0.795340214
Atp10a	3507.645095	-0.152818151	0.080095297	-1.907954103	0.056397149	0.795340214
Bhlhe22	33.33889072	-0.203559241	0.107200522	-1.898864267	0.057582325	0.795340214
Clic4	37476.69689	-0.084389319	0.044459688	-1.898108644	0.057681772	0.795340214
Cxcl16	593.9078407	-0.207789637	0.108813852	-1.909588112	0.056186267	0.795340214
Dcdc2a	150.9411147	-0.201523986	0.106010839	-1.900975303	0.057305248	0.795340214
Disp2	486.7801468	0.169473143	0.088679272	1.911079543	0.05599436	0.795340214
Dlst	3380.393001	-0.074055552	0.038715663	-1.912805977	0.055772896	0.795340214
Dusp18	753.181438	-0.145241125	0.076376023	-1.901658644	0.057215796	0.795340214
Emilin3	67.31654117	-0.204167708	0.107542877	-1.898477278	0.057633238	0.795340214
Fam20c	1776.398102	-0.16125696	0.084834823	-1.900834513	0.057323692	0.795340214
Fancc	1899.373458	0.102625975	0.053828285	1.906543649	0.056579708	0.795340214
Fscn3	14.04275964	-0.171960963	0.090560921	-1.898842909	0.057585134	0.795340214
Gm12530	51.37376994	-0.200029297	0.105330615	-1.899061316	0.057556415	0.795340214
Gm16845	301.7868931	-0.157334419	0.082804028	-1.900081706	0.057422398	0.795340214
Gramd1c	772.4196438	-0.164135717	0.086149819	-1.905235782	0.056749429	0.795340214
Gtsf2	7.222560646	0.152021883	0.079783235	1.905436438	0.056723362	0.795340214
H2aj	245.4759742	-0.154972009	0.081285773	-1.906508392	0.056584278	0.795340214
Itpka	722.797765	0.197742857	0.103568735	1.909291035	0.056224558	0.795340214
Kcng1	7.964214077	0.159385634	0.083641366	1.905583823	0.056704223	0.795340214
Kcnh8	7.591959901	0.151967076	0.079701567	1.906701226	0.056559288	0.795340214
Kcnma1	400.3798069	-0.204656992	0.107287122	-1.907563442	0.056447664	0.795340214
Kcnq5	4798.440712	0.170244684	0.089057999	1.911615863	0.055925483	0.795340214
Las1l	8202.985755	-0.086164271	0.045387869	-1.89839868	0.057643583	0.795340214
Ldoc1	222.9767985	0.183573614	0.096703428	1.898315475	0.057654537	0.795340214
Mab21l3	614.9717395	0.202329493	0.10634005	1.902665015	0.05708427	0.795340214
Nr6a1	9266.887065	0.123725514	0.065103768	1.900435535	0.057375987	0.795340214
Nrip1	15577.07383	-0.095935418	0.050438448	-1.902029539	0.057167293	0.795340214
Nsg1	42.49046552	-0.201708651	0.105529527	-1.91139538	0.05595379	0.795340214
Nupr1	530.8413451	-0.207965618	0.108916312	-1.909407453	0.05620955	0.795340214
Pde4d	39738.21131	-0.143086243	0.075371178	-1.898421215	0.057640617	0.795340214
Psg20	174.7168127	-0.20607648	0.108234269	-1.903985515	0.056912071	0.795340214
Rhobtb2	308.3034919	0.160635033	0.08401973	1.911872767	0.055892515	0.795340214
Scaf1	2089.53167	0.142936489	0.075079001	1.903814458	0.056934353	0.795340214
Sema3b	1993.808092	-0.160601949	0.084333146	-1.904375154	0.056861343	0.795340214
Speer4cos	637.083839	-0.196303518	0.103102663	-1.903961659	0.056915178	0.795340214
Steap3	618.1537143	-0.157446336	0.082765837	-1.902310683	0.05713055	0.795340214
Syce1l	19.20016167	-0.197724292	0.103454165	-1.911226006	0.055975543	0.795340214
Tcof1	855.6132713	0.127299691	0.067041718	1.898813067	0.057589059	0.795340214
Ubac1	1413.903384	0.116482672	0.061266948	1.901231826	0.057271654	0.795340214
Vav3	6066.666037	-0.13995713	0.073534212	-1.903292727	0.057002359	0.795340214
Zfp273	118.5564272	0.193269405	0.101601946	1.902221478	0.057142206	0.795340214
Zfp395	2178.343187	0.165426419	0.086913498	1.903345554	0.05699547	0.795340214
Ifi208	49.36378826	0.206006854	0.108559742	1.897635816	0.057744073	0.795559217
Rxra	10487.95166	0.125258884	0.066023848	1.897176365	0.057804665	0.795754341
Chchd3	6781.775726	0.111503762	0.058793855	1.896520666	0.05789123	0.796306412
4933406C10Rik	263.2070242	0.145360368	0.076766866	1.89353006	0.058287415	0.798938995
9930012K11Rik	699.5789321	0.16918948	0.08932705	1.894045306	0.058218996	0.798938995
Birc3	2067.514091	-0.157686776	0.083282046	-1.893406609	0.058303817	0.798938995
Fndc4	182.2912247	0.20645114	0.108983215	1.894338869	0.058180045	0.798938995
Il1rl1	34.49614732	-0.200756909	0.10603448	-1.893317237	0.058315694	0.798938995
Fhod1	1425.915263	0.1572586	0.083130998	1.891696283	0.058531459	0.800018334
Trpv6	682.5976947	0.171987709	0.09091829	1.891673386	0.058534511	0.800018334
Zfp579	65.12291168	0.206119705	0.108949302	1.891886422	0.058506115	0.800018334
Arhgef19	147.1247111	0.199926886	0.105840804	1.888939611	0.058899921	0.80190796
Ccnjl	2221.510447	0.151736454	0.080398939	1.887294234	0.059120762	0.80190796
Elmod3	689.2929801	0.122239867	0.064763738	1.887473922	0.059096611	0.80190796
Fkbp6	66.99507977	0.205158259	0.108660845	1.888060586	0.059017817	0.80190796
Git2	9703.672322	0.096569969	0.05113877	1.888390535	0.058973541	0.80190796
Gm19424	85.1348389	0.205963061	0.109022281	1.889183205	0.058867284	0.80190796
Mak16	644.7681699	-0.120120494	0.06363973	-1.887507924	0.059092042	0.80190796
Mfap5	4469.745542	-0.202043442	0.107062947	-1.887146279	0.059140654	0.80190796
Ppargc1a	145.9885967	0.200465131	0.106093171	1.889519649	0.058822232	0.80190796
Zeb2os	17.7197915	-0.182215995	0.096414471	-1.889923711	0.058768164	0.80190796
Sdcbp2	708.8425875	-0.198051918	0.104998212	-1.886240857	0.059262505	0.802526517
Stra6	2610.681112	0.156393719	0.082918594	1.886111572	0.059279921	0.802526517
Atl1	967.2241273	-0.106134661	0.05631472	-1.884669945	0.059474413	0.802597566
Fzd5	2034.33791	0.1230679	0.065319491	1.88409153	0.059552596	0.802597566
Kbtbd2	3275.957919	-0.086942789	0.046131846	-1.884658768	0.059475923	0.802597566
Ngef	151.8099447	-0.204858187	0.108680092	-1.884965168	0.059434541	0.802597566
Vps26a	4699.404766	-0.129253454	0.068606181	-1.883991378	0.059566142	0.802597566
Zfp970	625.2093533	0.169916026	0.090185708	1.88406822	0.059555748	0.802597566
Ctf1	121.249303	0.18385793	0.097613488	1.883529962	0.059628583	0.802722558
Mical2	16369.49166	-0.155992551	0.082832411	-1.883230847	0.05966909	0.802722558
D330050I16Rik	22.87520483	-0.200151608	0.106330466	-1.882354286	0.059787928	0.803690435
A330015K06Rik	1078.776745	-0.153757183	0.081752483	-1.88076468	0.060003937	0.804770034
Fgfbp1	24.13869004	-0.120975962	0.064324053	-1.880726682	0.060009108	0.804770034
Gm12610	943.6486612	-0.180063892	0.095713886	-1.8812724	0.059934873	0.804770034
Rnaset2b	520.1375514	0.158629472	0.084387108	1.879783249	0.060137624	0.805862974
Usp11	724.756057	0.129888647	0.06911212	1.879390274	0.060191223	0.805951077
Star	1691.914551	-0.176294606	0.093834752	-1.878777351	0.060274901	0.806441473
Arhgef1	6057.678187	0.148681693	0.079265437	1.87574432	0.060690397	0.806824637
Arntl2	732.3230225	-0.149370323	0.079537479	-1.877986637	0.060382993	0.806824637
Clcn5	6268.385809	0.123934335	0.066049495	1.876385798	0.060602323	0.806824637
Gimap6	376.1847976	0.162839285	0.086809175	1.875830362	0.060678577	0.806824637
Nebl	2789.882448	-0.191410517	0.101934444	-1.877780558	0.060411191	0.806824637
Ppp1ccb	101.8052175	-0.191718015	0.10221949	-1.875552445	0.060716762	0.806824637
Sptb	162.3156939	0.184485315	0.098367176	1.875476368	0.060727218	0.806824637
Tekt1	35.86645001	-0.200033999	0.106624983	-1.876051874	0.060648157	0.806824637
Upp1	683.4086644	0.176780747	0.094192995	1.876792932	0.06054648	0.806824637
Atp2b4	3839.104048	-0.155941201	0.083239878	-1.87339535	0.061013812	0.807050704
C2cd4c	30.31891651	-0.197858908	0.105611809	-1.873454397	0.061005664	0.807050704
Fam131a	469.7221873	0.132947338	0.070994278	1.872648636	0.06111692	0.807050704
Gas8	498.3339764	0.141840553	0.075744458	1.872619538	0.061120941	0.807050704
Kcnk1	1854.392445	-0.12418656	0.066265703	-1.874069897	0.060920792	0.807050704
Krtcap3	238.8611529	0.190043954	0.101453103	1.873219732	0.061038049	0.807050704
Ntrk1	11.1076472	-0.126517865	0.067490443	-1.874604166	0.0608472	0.807050704
Sox5os3	10.00184082	-0.147600458	0.078798281	-1.873143112	0.061048625	0.807050704
Helz	25527.31304	0.13553089	0.072400413	1.871962935	0.061211732	0.807627303
Chrm4	14.00212562	-0.182274595	0.097407997	-1.871248785	0.061310606	0.807693072
Prrc2a	7127.659494	0.170579263	0.091158109	1.871246167	0.061310968	0.807693072
Nfyb	742.1493618	-0.162347961	0.086792115	-1.870538139	0.061409126	0.808364831
Ccl7	20.33178265	-0.184784978	0.099138616	-1.863905167	0.062335023	0.808741742
Clasrp	1190.350797	0.113057221	0.060688016	1.862924974	0.062472823	0.808741742
Clec12a	88.3854702	-0.200055611	0.107135804	-1.867308629	0.061858501	0.808741742
Erich2	105.908093	-0.200856166	0.107857698	-1.862233019	0.062570252	0.808741742
F2r	14005.45672	0.111455394	0.059760811	1.865024785	0.06217793	0.808741742
Gm10638	28.1319577	-0.196524306	0.105104137	-1.869805608	0.061510817	0.808741742
Gpd2	5171.509738	0.143836502	0.077128382	1.864897169	0.062195819	0.808741742
H2-Ab1	109.0081645	0.20325189	0.108765219	1.868721384	0.061661587	0.808741742
H2ac8	8.753887305	-0.16184102	0.086579024	-1.869286717	0.061582935	0.808741742
Ints3	4673.168699	0.097279343	0.052103095	1.86705498	0.06189391	0.808741742
Kbtbd13	51.24710671	-0.170070923	0.091051527	-1.867853606	0.061782479	0.808741742
Ldlrap1	3206.689636	0.136557272	0.073083449	1.868511602	0.061690795	0.808741742
Mrpl33	1367.42543	-0.142412471	0.076390254	-1.864275393	0.062283041	0.808741742
Nceh1	3097.109163	-0.131517833	0.07049653	-1.865593004	0.062098329	0.808741742
Prkaa2	905.1763744	0.198105071	0.106298168	1.863673434	0.062367578	0.808741742
Rtn4rl1	265.4012117	0.192695999	0.103467132	1.862388513	0.062548347	0.808741742
Scarna2	393.387013	-0.201405498	0.108021029	-1.864502672	0.062251147	0.808741742
Smdt1	664.2754568	-0.119348796	0.064050025	-1.863368448	0.062410446	0.808741742
Smoc2	2120.996379	-0.203519233	0.109022272	-1.866767486	0.061934065	0.808741742
Sulf1	838.3412982	-0.201592835	0.108020512	-1.866245883	0.062006972	0.808741742
Thbs4	11.28100716	-0.151294857	0.081003886	-1.867748148	0.061797184	0.808741742
Ust	3970.684269	-0.161905576	0.086928019	-1.862524612	0.06252918	0.808741742
Vopp1	766.9980523	-0.174357679	0.093500295	-1.864782125	0.06221195	0.808741742
Zfp180	1173.960661	-0.096352302	0.051676757	-1.864519137	0.062248837	0.808741742
A230057D06Rik	210.2674349	0.183854724	0.098804116	1.860800262	0.062772389	0.808914261
Plekhg2	4111.863619	0.147190078	0.079088133	1.8610893	0.062731567	0.808914261
Sag	270.0694274	-0.165041989	0.08868429	-1.861005913	0.062743342	0.808914261
Sem1	2128.432739	-0.095156827	0.051137411	-1.860806521	0.062771504	0.808914261
Crip2	4297.738998	0.09634688	0.051812962	1.859513071	0.062954448	0.810042259
Ifne	21.80557113	-0.164640902	0.088529842	-1.859722084	0.062924856	0.810042259
Tedc1	130.024134	0.185680364	0.099902334	1.858618876	0.06308118	0.811064019
Cltb	2510.288115	-0.113389882	0.061030626	-1.857917748	0.063180696	0.811210205
Zmat5	363.4317946	0.148122122	0.079726769	1.85787187	0.063187212	0.811210205
2610307P16Rik	3949.069658	-0.137749014	0.074359062	-1.852484545	0.063956275	0.811291175
Alg5	1459.600321	0.084611833	0.045811127	1.846971205	0.064751314	0.811291175
Ankrd31	139.6468086	-0.201232371	0.108845451	-1.848789904	0.064488156	0.811291175
Arfip2	1027.53967	0.115791611	0.06247825	1.853310729	0.063837834	0.811291175
Blmh	1695.536541	-0.094947602	0.051231592	-1.853301786	0.063839115	0.811291175
Cabp1	77.59511815	0.194798221	0.105186679	1.851928628	0.064036072	0.811291175
Ccdc51	472.2382572	0.14046432	0.075810906	1.852824703	0.063907488	0.811291175
Cdrt4	83.9373699	-0.197797385	0.107004726	-1.848492051	0.064531193	0.811291175
Cxcr1	27.65271516	-0.192790838	0.104254034	-1.849241047	0.064423014	0.811291175
D230017M19Rik	6736.954965	-0.185380083	0.100014217	-1.853537319	0.063805382	0.811291175
Dscam	28.80831099	0.198366198	0.107383775	1.84726416	0.064708865	0.811291175
Dzip3	1215.341675	0.112280254	0.060640227	1.851580381	0.064086102	0.811291175
Edc4	2897.528315	0.104442776	0.056485051	1.849033941	0.064452912	0.811291175
Fbln1	9695.859092	0.198242441	0.1070099	1.852561699	0.063945206	0.811291175
Gad1	98.07301579	-0.200299922	0.108011084	-1.854438589	0.063676438	0.811291175
Hcfc1	6913.601985	0.082653572	0.044633568	1.851825328	0.064050909	0.811291175
Ifi202b	10.59391842	-0.168648598	0.091312361	-1.846941593	0.064755606	0.811291175
Mrpl54	462.381506	0.145245537	0.07856079	1.848829886	0.06448238	0.811291175
Mrps22	472.6729383	0.141283445	0.076185361	1.854469725	0.063671988	0.811291175
Mrps26	408.7571059	0.159461211	0.085888614	1.856604768	0.063367405	0.811291175
Mxra7	578.6373883	-0.156002405	0.084302547	-1.850506424	0.064240593	0.811291175
Osbpl10	1650.875948	0.164936564	0.089152565	1.850048441	0.064306568	0.811291175
Pom121	1701.11488	0.148738204	0.080425354	1.849394452	0.064400876	0.811291175
Prelid2	435.1671049	0.195491156	0.105692349	1.849624476	0.064367693	0.811291175
Ptk2b	1429.923704	-0.164037782	0.088427549	-1.855052901	0.063588673	0.811291175
Rap1gap2	1137.723108	-0.185858791	0.100257268	-1.853818624	0.063765113	0.811291175
Rnft2	419.649221	0.177971751	0.096222346	1.849588561	0.064372873	0.811291175
Shisa4	196.6927737	0.170380171	0.092122608	1.84949358	0.064386574	0.811291175
Tcf7	130.5307827	0.197377753	0.10649056	1.853476517	0.063814089	0.811291175
Tmem59l	199.454233	0.192956346	0.104308099	1.84986926	0.064332395	0.811291175
Tnk1	77.60245561	0.183462684	0.098962015	1.853869729	0.0637578	0.811291175
Zbtb8b	593.6506905	0.181969114	0.09850542	1.847300519	0.064703598	0.811291175
Zfhx3	13458.32424	0.129560493	0.070129137	1.847455962	0.064681085	0.811291175
Ell2	3302.596901	-0.154649065	0.083781318	-1.845865737	0.064911703	0.812652793
Gch1	2280.29557	-0.139381914	0.07556382	-1.844558875	0.065101734	0.813249723
Vmn2r46	7.421455369	0.125698962	0.068142379	1.844651785	0.065088209	0.813249723
Wiz	987.9147616	0.11747452	0.063667354	1.845129608	0.065018687	0.813249723
Lypd3	24.26595521	-0.143860399	0.078022707	-1.843827336	0.065208308	0.813987751
Arhgap39	2467.447355	0.186465901	0.101225885	1.842077259	0.06546385	0.815100211
Arhgap44	5628.826923	0.129705373	0.070407579	1.842207524	0.0654448	0.815100211
Cc2d1a	1517.056741	0.112564035	0.061125769	1.841515227	0.065546091	0.815100211
Gm12657	13.38966369	0.149931647	0.081438593	1.841039251	0.065615807	0.815100211
Gm15401	27.20897575	0.171238251	0.092990634	1.841456963	0.065554622	0.815100211
Iqsec1	20762.06356	0.119740077	0.065051675	1.840691674	0.065666755	0.815100211
Mt2	3765.544218	-0.182601674	0.099091861	-1.84275149	0.065365302	0.815100211
Tgif2	549.8045417	0.167646874	0.091081953	1.840615722	0.065677892	0.815100211
AA467197	1095.116078	-0.185977817	0.101065288	-1.840175001	0.065742549	0.815247933
Manba	4082.297565	-0.124856081	0.067860759	-1.839886321	0.065784929	0.815247933
4933424G06Rik	58.45003483	-0.198515861	0.108924872	-1.822502584	0.068378762	0.816642895
A930001A20Rik	25.46585136	0.190115999	0.104395757	1.821108484	0.068590368	0.816642895
Adam9	6070.683107	-0.134935793	0.073837234	-1.827476273	0.06762819	0.816642895
Adamts2	11582.14729	-0.18444724	0.101226866	-1.822117467	0.068437164	0.816642895
Adi1	380.6339329	0.136252997	0.074762057	1.822488614	0.06838088	0.816642895
Aldh3a2	3438.411546	-0.111786366	0.061018894	-1.831995956	0.066952023	0.816642895
Atp13a1	2465.349962	0.098116966	0.053642617	1.829086103	0.06738671	0.816642895
Atp9a	3733.71955	0.114665869	0.062830709	1.82499723	0.068001447	0.816642895
Blnk	274.1976765	0.190061448	0.104307813	1.822120925	0.068436639	0.816642895
Bst1	2203.991566	-0.198603772	0.108935341	-1.823134444	0.068283031	0.816642895
Ccnj	419.4839922	0.141704282	0.077767206	1.822159869	0.068430732	0.816642895
Cfhr3	8.998532267	0.157469582	0.086280767	1.825083231	0.06798847	0.816642895
Chek2	118.7033998	0.187058005	0.102150404	1.831201813	0.067070426	0.816642895
Cldn18	73.67909619	-0.1763316	0.096170836	-1.833524674	0.066724583	0.816642895
Col6a6	34.26613125	0.199977964	0.108933617	1.835778244	0.06639046	0.816642895
Csmd1	713.0125116	-0.166898292	0.091481448	-1.824394958	0.068092384	0.816642895
Cyren	165.8233349	0.181897927	0.099490444	1.828295463	0.06750522	0.816642895
D5Ertd615e	524.0316788	-0.17372848	0.095057535	-1.827613971	0.067607508	0.816642895
Dab2ip	7145.573147	0.097828944	0.05347633	1.829387769	0.067341539	0.816642895
Dmrtc1b	1122.174492	0.14846714	0.081572735	1.820058394	0.068750113	0.816642895
Efr3b	4699.089453	0.150949798	0.082635403	1.826696455	0.067745422	0.816642895
Ehmt2	4201.651432	0.098686957	0.053765591	1.835503998	0.066431047	0.816642895
Eme1	18.98501306	0.185559286	0.101578005	1.826766391	0.067734901	0.816642895
Fam169a	453.9674668	0.14990103	0.081993387	1.828208789	0.067518222	0.816642895
Gm32926	292.6656573	-0.170331365	0.092956371	-1.832379679	0.066894873	0.816642895
Gm3629	143.4458524	0.195116629	0.107224354	1.819704392	0.068804034	0.816642895
H3f3a	2656.531557	0.124402704	0.067838453	1.833808103	0.066682485	0.816642895
Ifi213	292.2661788	0.198164324	0.108228415	1.830982413	0.067103168	0.816642895
Irf6	1378.552379	-0.200155496	0.109021026	-1.83593481	0.066367299	0.816642895
Kif17	272.9422369	-0.1899149	0.103405533	-1.836602887	0.066268541	0.816642895
Kpna6	5406.675332	0.089435198	0.049076838	1.822350456	0.068401827	0.816642895
Liph	3854.385424	-0.135759097	0.074262109	-1.828107208	0.067533463	0.816642895
Lncppara	230.6924771	-0.192683305	0.105819854	-1.820861561	0.068627904	0.816642895
Lrrc38	40.32606967	0.153609081	0.084328868	1.821548	0.068523597	0.816642895
Macrod1	493.9327216	0.161689956	0.088552373	1.825924585	0.067861622	0.816642895
Mm2pr	1299.707357	-0.129479638	0.070479144	-1.837134083	0.066190104	0.816642895
Neil3	26.16970066	0.180087928	0.098943947	1.820100518	0.068743699	0.816642895
Nenf	1020.098649	-0.111679304	0.061097729	-1.827879791	0.067567595	0.816642895
Nqo2	255.4189546	0.161167517	0.087811054	1.835389848	0.066447947	0.816642895
Osbpl1a	5054.346905	-0.12744493	0.070035634	-1.819715501	0.068802341	0.816642895
Pax3	133.7332764	-0.194377149	0.106665514	-1.822305469	0.068408649	0.816642895
Pld3	3225.396053	0.110081888	0.060170483	1.829499817	0.067324767	0.816642895
Plekhg3	2143.390155	-0.1302597	0.071026252	-1.833965552	0.066659108	0.816642895
Pus1	441.5108808	0.135452339	0.074353978	1.821722815	0.068497054	0.816642895
Pvt1	2834.815821	-0.162329657	0.089169952	-1.82045243	0.068690134	0.816642895
S100a4	73.64611119	-0.196994301	0.107377752	-1.83459141	0.066566252	0.816642895
Sema3c	504.2276397	-0.190162375	0.103499989	-1.837317834	0.066162989	0.816642895
Slc16a14	17.12569147	-0.148742134	0.080943642	-1.837601197	0.066121192	0.816642895
Smim14	4132.073043	-0.118076447	0.064633705	-1.826855603	0.067721483	0.816642895
Tcim	920.0634266	0.152466094	0.083411161	1.827885997	0.067566663	0.816642895
Thap3	490.6749205	0.156429646	0.085257967	1.834780397	0.066538234	0.816642895
Tmem184a	301.0369337	0.159130498	0.087050931	1.828016043	0.067547144	0.816642895
Tnk2	1965.5191	0.133578055	0.073309886	1.82210151	0.068439585	0.816642895
Trip4	1699.937962	-0.08312314	0.045503693	-1.826733961	0.067739779	0.816642895
Trub2	642.0192566	-0.125536616	0.068504388	-1.832533933	0.066871911	0.816642895
Ttyh3	1205.643406	0.157190013	0.085918109	1.82953298	0.067319803	0.816642895
Wdr93	98.57330111	0.189047648	0.103671871	1.823519206	0.068224791	0.816642895
Zbtb14	821.3166922	0.122305677	0.067064639	1.823698435	0.068197676	0.816642895
Zbtb34	2187.736803	0.112087167	0.061226038	1.830710752	0.067143727	0.816642895
Zfp131	1612.1106	-0.115184768	0.063128217	-1.824616207	0.068058966	0.816642895
Zfp459	146.5399948	-0.190660783	0.104591012	-1.822917477	0.06831589	0.816642895
Llgl1	1136.711626	0.134427822	0.073913539	1.818717158	0.068954593	0.817863503
Bcl2a1d	6.858428214	-0.143832424	0.079099888	-1.818364447	0.069008449	0.817936237
4930432K21Rik	164.3941539	0.179542617	0.099272286	1.808587515	0.07051511	0.818070162
9430015G10Rik	755.5535199	0.129502512	0.071379106	1.814291598	0.069632844	0.818070162
Bbox1	18.85103532	-0.102529637	0.056444075	-1.816481819	0.069296494	0.818070162
Cacna1h	35.65264866	-0.189216058	0.10426593	-1.814744827	0.069563133	0.818070162
Ccdc163	226.0344916	0.151953599	0.083658024	1.816366097	0.069314232	0.818070162
Ccn1	7466.835184	-0.183802773	0.10151656	-1.810569366	0.070207538	0.818070162
Cdk16	3317.097775	0.119462475	0.065818756	1.815021762	0.069520565	0.818070162
Cenpp	650.8939063	0.124743297	0.068684718	1.816172518	0.069343912	0.818070162
Chpf	1974.999779	0.130561931	0.072091841	1.811050038	0.070133106	0.818070162
Col6a3	5287.529393	-0.193290303	0.106771627	-1.810315239	0.070246915	0.818070162
Ddrgk1	2652.225362	0.114574683	0.06320864	1.812642728	0.069886943	0.818070162
Dynll1	2559.542759	0.121126775	0.066988215	1.808180352	0.070578436	0.818070162
Ext1	40974.50292	0.105230574	0.058045706	1.812891626	0.069848538	0.818070162
Fam184b	13.0347843	-0.149859411	0.082893905	-1.807845957	0.070630479	0.818070162
Fmo5	445.0809701	-0.174262698	0.096046224	-1.814362825	0.069621885	0.818070162
Gm10687	80.67206375	0.1971888	0.108530658	1.816894905	0.069233207	0.818070162
Gm9926	222.288438	-0.163210672	0.090254244	-1.80834347	0.07055306	0.818070162
Gpbar1	38.81963398	-0.187913838	0.103742578	-1.8113473	0.070087108	0.818070162
Gypa	58.10188052	0.1832114	0.101219229	1.810045398	0.070288747	0.818070162
Lilra5	10.57288908	0.164457099	0.090923338	1.808744624	0.070490687	0.818070162
Map10	240.077698	-0.152948703	0.084271917	-1.81494272	0.069532713	0.818070162
Mtmr1	1964.368026	-0.142435199	0.078790641	-1.807767985	0.070642619	0.818070162
Phf19	289.8868568	0.1761908	0.097394877	1.809035614	0.070445471	0.818070162
Pole2	154.4854846	-0.197302996	0.108842602	-1.812736854	0.069872417	0.818070162
Pon3	834.4606225	-0.172464124	0.095198094	-1.811634221	0.070042734	0.818070162
Pou2af1	34.60458016	0.196542487	0.108414122	1.812886392	0.069849345	0.818070162
Ppp1r26	64.54383551	0.196638828	0.108543416	1.811614518	0.07004578	0.818070162
Rnf31	1350.318745	0.143523261	0.079036359	1.815914378	0.069383507	0.818070162
Smad9	395.2551557	-0.189029741	0.104299259	-1.812378556	0.069927724	0.818070162
Sting1	188.026558	-0.158558789	0.087446428	-1.813210592	0.069799347	0.818070162
Tcf7l1	7107.111633	0.155007764	0.08530572	1.817085231	0.069204064	0.818070162
Tmprss11d	12.71855191	-0.160970272	0.088978097	-1.809099962	0.070435475	0.818070162
Trrap	28517.43129	0.073783451	0.040780254	1.809293567	0.070405408	0.818070162
Zdhhc8	1554.402401	0.126707033	0.069796651	1.815374104	0.069466438	0.818070162
Acot4	60.82797226	-0.195802697	0.108426102	-1.805863107	0.070939725	0.818814332
Esrp2	925.1325463	0.133053004	0.073670268	1.806061088	0.070908798	0.818814332
Gpr176	528.8937336	-0.196451816	0.108787877	-1.805824519	0.070945754	0.818814332
Mynn	1564.108452	0.096277973	0.053284049	1.806881687	0.070780729	0.818814332
Plekhm1	6947.143219	0.099640322	0.055152711	1.806625998	0.070820613	0.818814332
Ptpn14	5005.626918	0.134804924	0.074670709	1.805325356	0.071023784	0.818826656
Snhg9	32.83330765	-0.196766845	0.108999632	-1.805206505	0.071042373	0.818826656
Atxn2l	4057.341982	0.142191095	0.078789158	1.804703832	0.07112104	0.818883131
Wwp2	2752.952491	-0.113292148	0.062780875	-1.804564668	0.071142831	0.818883131
U2af1	2050.185808	-0.134757456	0.074713758	-1.803649821	0.071286221	0.819982909
Aifm3	367.6641319	0.131595355	0.073236448	1.796856046	0.072358476	0.820714456
Bcl9	963.1509624	0.120745136	0.067008359	1.8019414	0.071554626	0.820714456
Ctsz	4630.895018	-0.121374995	0.067402291	-1.800754744	0.071741545	0.820714456
Dnmt3a	12467.54051	0.093104347	0.051784274	1.797927035	0.072188571	0.820714456
Fam83d	624.7399872	0.178807111	0.099258216	1.801433848	0.071634525	0.820714456
Gm19774	7.383296159	0.13291248	0.073729973	1.802692655	0.071436496	0.820714456
Gm9949	18.48485006	-0.163376331	0.090899522	-1.797328812	0.072283435	0.820714456
Klhl42	2074.262868	0.13599536	0.075529995	1.800547718	0.071774196	0.820714456
Mrpl9	666.4146347	-0.114755284	0.063866536	-1.796798311	0.072367645	0.820714456
Ndufb3	490.8804545	-0.140404224	0.078151103	-1.796573807	0.072403306	0.820714456
Pi4k2b	5029.542491	-0.124040785	0.068848781	-1.801640982	0.071601909	0.820714456
Prl7d1	21078.22504	-0.119493428	0.066485857	-1.797275896	0.072291831	0.820714456
Prox2	129.0024947	-0.185107886	0.102847696	-1.799825303	0.071888227	0.820714456
Prxl2a	1311.370481	-0.188438	0.104697703	-1.799829355	0.071887587	0.820714456
Sipa1l1	11430.7026	0.144428808	0.080122239	1.802605726	0.071450157	0.820714456
Sprr2f	21.82648108	-0.140116329	0.077938537	-1.79777983	0.072211905	0.820714456
Tmem119	464.8493311	0.160218619	0.089036308	1.799475106	0.071943558	0.820714456
Tmem43	3656.891111	-0.116520316	0.064756779	-1.799353191	0.071962829	0.820714456
Tnfsf10	400.3003921	0.185127897	0.102944847	1.798321169	0.072126127	0.820714456
Top2a	226.3785058	0.1953333	0.108714824	1.796749456	0.072375404	0.820714456
Uqcc2	655.3747857	-0.160655807	0.08929107	-1.799237115	0.071981181	0.820714456
Zcchc24	2322.577409	-0.1338582	0.07435752	-1.800197218	0.071829503	0.820714456
Retreg1	11534.5546	-0.183471656	0.102167173	-1.795798502	0.072526569	0.821568319
Romo1	418.3616554	-0.129153118	0.071943786	-1.795194902	0.072622653	0.822113369
Il6st	21194.9832	-0.111503889	0.062125319	-1.794822004	0.072682064	0.822242834
Akr1c18	41.16311917	-0.135296641	0.075415878	-1.794007376	0.072811992	0.823008484
Rassf5	1557.974102	0.181035344	0.100923056	1.793795705	0.072845783	0.823008484
Snai3	37.10161483	-0.192702142	0.107463544	-1.793186181	0.072943159	0.823565745
Arg1	110.4768729	-0.188369924	0.105099529	-1.792300361	0.073084865	0.82432018
Ddx19a	1314.240586	0.10483769	0.058525229	1.79132473	0.0732412	0.82432018
Mink1	1948.90493	0.1417557	0.079155303	1.790855377	0.073316506	0.82432018
Pik3c2b	1473.238583	0.159434696	0.08899365	1.791528904	0.073208461	0.82432018
Ranbp6	591.5061685	-0.111776973	0.062401725	-1.791248106	0.07325349	0.82432018
Rfc5	283.7845228	0.157713283	0.088022367	1.791740988	0.073174466	0.82432018
Tmem42	97.47268644	0.18212618	0.101708536	1.790667598	0.073346652	0.82432018
Thegl	49.86667187	0.190729294	0.106534554	1.790304526	0.073404969	0.82443497
Arap3	1307.977832	0.152785076	0.085461244	1.787770329	0.07381307	0.82448738
Dlgap3	13.18053087	0.147779081	0.082723123	1.786430146	0.074029638	0.82448738
Egln2	1406.212217	-0.113603935	0.063510615	-1.78873935	0.073656803	0.82448738
Grm7	63.71192808	-0.193708171	0.108440726	-1.786304639	0.074049946	0.82448738
Itih4	720.6561724	-0.194383197	0.108669092	-1.788762495	0.073653073	0.82448738
Nudt12	267.8112168	0.17745349	0.099259067	1.787781167	0.073811321	0.82448738
Parp9	2757.656883	-0.110652113	0.061864223	-1.788628503	0.073674664	0.82448738
Rapgef3	1986.135338	0.128045813	0.071589637	1.788608207	0.073677935	0.82448738
Rps6ka2	5066.752719	-0.120845901	0.067604524	-1.787541643	0.073849988	0.82448738
Rtn1	3281.784728	0.170175511	0.095277723	1.78609969	0.074083118	0.82448738
Sf3a2	442.2618951	0.14822602	0.082939022	1.78716866	0.073910233	0.82448738
Sh3bp4	3441.63928	0.112779927	0.063131376	1.786432247	0.074029298	0.82448738
Slc28a2	188.3654293	0.182106907	0.1018864	1.787352453	0.073880541	0.82448738
Snhg14	772.2602495	0.181773053	0.101562966	1.789757228	0.073492948	0.82448738
1700011L22Rik	58.68516505	-0.19246577	0.108631717	-1.771727223	0.076439848	0.824829443
2310022B05Rik	2494.983323	0.109924716	0.062039402	1.771853252	0.07641892	0.824829443
Acox1	8070.084462	-0.088596282	0.050010685	-1.771547068	0.076469773	0.824829443
Adam23	5092.531027	0.163847649	0.092343376	1.774330284	0.076008534	0.824829443
Adora2b	329.4326717	-0.192447447	0.108257132	-1.777688396	0.075455047	0.824829443
Airn	26296.82391	0.122518728	0.068763188	1.78174879	0.074790207	0.824829443
BC004004	2022.717929	-0.097147407	0.054613467	-1.7788178	0.075269638	0.824829443
Bicdl1	5122.239631	0.173092409	0.097119116	1.782269203	0.074705342	0.824829443
Casr	7.125990599	-0.138877919	0.077961483	-1.781365801	0.074852711	0.824829443
Ccdc33	303.4021489	0.192492038	0.107996246	1.782395645	0.074684735	0.824829443
Cep152	1038.383469	0.172859969	0.097464247	1.773573122	0.076133787	0.824829443
Dkkl1	510.2650263	0.183142358	0.103002115	1.778044635	0.075396524	0.824829443
Elk4	4684.268492	-0.089950026	0.050726516	-1.773234844	0.076189801	0.824829443
Epha4	1498.006513	-0.149954329	0.084611129	-1.77227667	0.076348642	0.824829443
Fancb	58.66315938	0.190308472	0.1070638	1.777523982	0.075482069	0.824829443
Fdxr	842.3906423	0.150876247	0.08495759	1.775900734	0.07574928	0.824829443
Gabbr2	96.17635845	0.178691593	0.100915391	1.770707037	0.076609432	0.824829443
Gap43	54.49482086	-0.193320328	0.108808292	-1.776705842	0.075616651	0.824829443
Gas2l1	1572.98376	0.12374365	0.069511563	1.780188005	0.075045198	0.824829443
Gm15760	69.73644565	0.192008309	0.108072791	1.776657263	0.075624648	0.824829443
Gm6116	40.49387447	0.191123418	0.107403474	1.779490095	0.075159447	0.824829443
Gnas	23962.29152	0.120708239	0.067703987	1.782882292	0.074605466	0.824829443
Golga7b	617.9661299	-0.193205106	0.108572331	-1.779505925	0.075156854	0.824829443
Gtpbp4	2340.360812	-0.083419371	0.04685366	-1.780423788	0.075006632	0.824829443
Hsd17b12	4848.156594	-0.122198092	0.068594953	-1.781444359	0.074839887	0.824829443
Hvcn1	588.2064336	0.161771464	0.090962559	1.778440122	0.075331598	0.824829443
L1td1	412.0293209	0.162223027	0.091436227	1.774165799	0.076035729	0.824829443
Lsmem1	265.4624756	-0.192437799	0.108285499	-1.777133602	0.075546261	0.824829443
Mettl24	372.3124962	0.166789681	0.094113473	1.772218955	0.076358218	0.824829443
N4bp2	7495.327678	0.09630935	0.053998238	1.783564678	0.07449443	0.824829443
Ndufb2	467.258086	-0.122513505	0.068936397	-1.777196231	0.075535959	0.824829443
Nxpe3	569.0031133	-0.160958726	0.090645491	-1.775694783	0.075783238	0.824829443
Ophn1	1478.231316	-0.130562171	0.073576491	-1.774509362	0.075978935	0.824829443
Pga5	501.9000266	0.192133781	0.108175173	1.776135639	0.075710563	0.824829443
Pik3ap1	874.0489913	0.147777745	0.083449603	1.770862176	0.076583623	0.824829443
Prkcg	551.2353129	-0.184848147	0.104030135	-1.776871162	0.07558944	0.824829443
Rbbp8	4113.851079	-0.151807178	0.085454733	-1.776463066	0.075656624	0.824829443
Rimklb	4819.886121	-0.192959708	0.108953307	-1.771031215	0.076555511	0.824829443
Rnf138rt1	124.2664671	-0.174466572	0.098510705	-1.771041756	0.076553758	0.824829443
Rsrp1	5885.651295	0.152253201	0.085870445	1.773057089	0.076219248	0.824829443
Slc30a1	2894.782492	0.106522645	0.059751827	1.782751271	0.074626801	0.824829443
Slc4a2	4099.317026	0.135283944	0.076100757	1.777695114	0.075453943	0.824829443
Snhg16	224.9976352	0.159820073	0.089883656	1.778077133	0.075391187	0.824829443
Sqor	664.4020351	-0.188873467	0.105825988	-1.784755048	0.074301058	0.824829443
Stxbp3	4936.121749	-0.152231	0.0853824	-1.782931854	0.074597397	0.824829443
Tgoln1	6067.00263	-0.124765949	0.070273784	-1.77542666	0.075827465	0.824829443
Tmed5	1960.546859	0.126471879	0.071228786	1.775572559	0.075803396	0.824829443
Tmem107	287.6462269	-0.134580107	0.075604261	-1.780059819	0.075066171	0.824829443
Ttll11	763.9324772	-0.179982751	0.101494889	-1.773318377	0.076175966	0.824829443
Ube2o	8768.62906	0.127484084	0.071527028	1.782320448	0.07469699	0.824829443
Wdr47	1830.31811	-0.096778377	0.054574716	-1.773318924	0.076175875	0.824829443
Zbtb48	361.3364856	0.15055366	0.085026613	1.770665159	0.0766164	0.824829443
AA414768	215.9792414	-0.176460309	0.099731111	-1.769360699	0.0768337	0.825335625
Gbp6	582.5426025	0.180283902	0.101899828	1.769226765	0.076856039	0.825335625
Mgp	231.1546263	-0.182418934	0.103091708	-1.769482127	0.076813451	0.825335625
Olfml1	132.2477679	-0.192439535	0.108760235	-1.769392408	0.076828412	0.825335625
Bcat2	373.1113329	0.157747598	0.089216745	1.768138907	0.077037684	0.825413337
Cnbd1	22.88527663	-0.189266523	0.107029197	-1.768363481	0.077000158	0.825413337
Nphp1	313.7790809	-0.183601174	0.103824136	-1.768386237	0.076996356	0.825413337
Tas1r3	37.20278429	0.190410851	0.107696628	1.768029837	0.077055916	0.825413337
Tlr8	70.29517304	-0.192633042	0.10898464	-1.767524693	0.077140397	0.825802167
Crct1	199.4466062	-0.182060906	0.103054714	-1.766643174	0.077288006	0.826865874
Cib2	81.1938764	-0.181649014	0.102920748	-1.764940669	0.077573738	0.827041828
Dtna	17000.70566	-0.192212438	0.108937481	-1.76442888	0.0776598	0.827041828
Gdpd2	27.62383782	0.14763137	0.083647193	1.764929156	0.077575673	0.827041828
Hspa9	6598.002344	-0.08384635	0.047522103	-1.764365302	0.077670496	0.827041828
Klhl23	197.3052748	0.186860704	0.105881603	1.764808046	0.077596032	0.827041828
Magef1	67.75392837	-0.186085351	0.10537344	-1.765960678	0.077402446	0.827041828
Ngly1	3188.277405	-0.139128732	0.078910062	-1.763130428	0.077878494	0.827041828
Nipal2	542.8502529	0.167089692	0.094770364	1.763100672	0.077883512	0.827041828
Pon2	2066.303324	-0.106976639	0.060673749	-1.763145369	0.077875975	0.827041828
Rab3b	344.8426697	-0.181727351	0.103029764	-1.763833516	0.077760013	0.827041828
Styxl1	289.7262124	-0.163627637	0.092695645	-1.765213867	0.077527829	0.827041828
Ucp1	6.997591727	-0.11112404	0.063026942	-1.763119652	0.077880311	0.827041828
Chrnb1	788.1536713	-0.181676456	0.103060748	-1.762809398	0.077932642	0.827051113
Cobll1	16048.14688	-0.12012126	0.068190897	-1.761543914	0.078146387	0.827477264
Kcnb2	478.9178291	0.154755153	0.087862967	1.761324004	0.07818358	0.827477264
Krba1	1077.774174	0.12545276	0.071223691	1.761390887	0.078172266	0.827477264
Pold2	187.4900221	0.158338074	0.089885411	1.761554767	0.078144552	0.827477264
Sh3gl3	1076.549985	-0.187183737	0.10628537	-1.761143018	0.0782142	0.827477264
Ect2	228.6086801	0.165868547	0.094210697	1.760612682	0.078303981	0.827916054
Atpif1	1283.918857	-0.09625212	0.054679233	-1.760304866	0.07835613	0.827956661
4930455G09Rik	28.20706554	0.176003208	0.100088776	1.758470985	0.078667404	0.829922774
Pabpn1	2734.957521	0.096329108	0.054782548	1.758390419	0.078681102	0.829922774
Pdlim3	377.287235	-0.191668484	0.109022206	-1.758068289	0.078735891	0.829922774
Sh2d4b	2484.096463	-0.191573964	0.108959684	-1.758209615	0.07871185	0.829922774
2700081O15Rik	977.7765873	0.119077803	0.067789659	1.756577702	0.078989816	0.830909129
Ino80c	967.9478449	-0.131563331	0.074905922	-1.756380911	0.07902339	0.830909129
Rnf182	452.4589877	-0.191359133	0.108917046	-1.756925487	0.078930511	0.830909129
Zfp335	2094.866715	0.1194456	0.06800355	1.756461239	0.079009684	0.830909129
Krt10	25.24009022	0.112529718	0.064090447	1.755795507	0.079123332	0.831200322
Spc24	13.95171612	0.167352949	0.095322466	1.755650645	0.079148079	0.831200322
Llgl2	4842.799435	0.114793731	0.065396777	1.755342333	0.07920077	0.831244329
4930402F06Rik	7.659184769	-0.128066044	0.072989078	-1.754591887	0.07932914	0.83208209
4930401O12Rik	8.888466357	0.151221879	0.086226916	1.753766523	0.079470522	0.832082944
Bpgm	776.04494	0.140593617	0.080180771	1.753458028	0.079523418	0.832082944
Rab27a	904.9725091	0.175144336	0.099873121	1.753668387	0.079487345	0.832082944
Stra6l	397.0382352	-0.18676804	0.106501338	-1.753668494	0.079487327	0.832082944
Lipa	2495.073347	-0.112569306	0.064225617	-1.752716616	0.079650662	0.832905857
Map3k8	1333.593267	-0.095884023	0.054718101	-1.752327322	0.079717541	0.833009625
Nog	21.47362369	0.171588361	0.097933355	1.752093151	0.079757792	0.833009625
Clca4a	28.43896698	-0.162116476	0.092544628	-1.751765389	0.079814158	0.833090652
Hoxd3	460.7483164	-0.188023814	0.107386973	-1.750899647	0.079963198	0.833124161
Ptprq	44.84796083	0.190891571	0.109021154	1.750958994	0.079952974	0.833124161
Rpl28	2497.831354	0.128114037	0.073152401	1.751330578	0.079888984	0.833124161
Pfkfb2	3487.84051	-0.101819138	0.058173992	-1.750251882	0.08007486	0.833780696
Akap3	7.490902203	0.135580406	0.077632533	1.746438019	0.080734868	0.835024435
Cer1	8.650737063	-0.1483951	0.084869735	-1.748504343	0.080376734	0.835024435
Hsd17b7	1252.091957	-0.145920641	0.083605693	-1.745343367	0.080925117	0.835024435
Hyou1	15405.48685	0.132871347	0.076124522	1.745447371	0.080907026	0.835024435
Katnb1	654.2193427	0.122904988	0.070411895	1.745514547	0.080895343	0.835024435
Kdm4b	2838.921294	0.101982005	0.05836289	1.747377571	0.080571865	0.835024435
Mlh1	1012.984743	0.114658425	0.065629668	1.747051716	0.080628368	0.835024435
Nhp2	353.6276977	-0.13916049	0.079648455	-1.747183789	0.080605463	0.835024435
Pitpnm2	5382.214067	0.136732113	0.078258951	1.747175384	0.08060692	0.835024435
Slc6a1	10.98859731	-0.140188559	0.080284274	-1.746152163	0.080784515	0.835024435
Sspo	68.30846773	0.186057137	0.106402071	1.74862326	0.080356163	0.835024435
Ssu2	117.1335085	0.182837952	0.104755899	1.74537142	0.080920237	0.835024435
Tmem117	299.86	-0.189512098	0.108573202	-1.745477655	0.080901759	0.835024435
Tymp	70.0518701	0.190504919	0.108917381	1.749077298	0.080277659	0.835024435
Zgrf1	338.1560764	0.143069148	0.081922148	1.746403773	0.080740815	0.835024435
2200002D01Rik	311.6550641	-0.150796496	0.086454827	-1.744222971	0.081120217	0.83512638
Nosip	1357.066937	0.117152574	0.067168194	1.744167401	0.081129904	0.83512638
Rn45s	251622.0322	0.189876622	0.108848455	1.744412645	0.081087162	0.83512638
Rnf186	32.97784019	-0.185637885	0.106414683	-1.744476235	0.081076082	0.83512638
Rexo5	1335.035038	0.12222182	0.070102285	1.743478405	0.081250083	0.83586145
1110019D14Rik	366.1584232	0.146042179	0.08383739	1.741969526	0.081513777	0.836718859
Rdh10	1844.463095	-0.114823152	0.065890305	-1.742641073	0.081396331	0.836718859
Smarca5-ps	146.827196	0.168023457	0.096465605	1.741796536	0.081544053	0.836718859
Vwde	7.96024108	-0.138131896	0.079312972	-1.741605344	0.081577526	0.836718859
Wee1	4900.218907	-0.140696263	0.080755562	-1.74224859	0.081464955	0.836718859
Sv2b	51.08678664	-0.180936308	0.10391974	-1.741115859	0.081663272	0.83709738
2810047C21Rik1	73.94705668	0.189325034	0.1088628	1.739115974	0.082014365	0.837471578
Angptl2	4426.929115	-0.163594438	0.094069847	-1.739074139	0.082021723	0.837471578
Batf3	160.4888355	0.184395908	0.106037779	1.738964249	0.082041052	0.837471578
Cdk15	168.9320683	0.189731276	0.109021418	1.740311949	0.081804257	0.837471578
Ndufb11	597.6918528	-0.128606777	0.073952533	-1.739044935	0.082026859	0.837471578
Serpina3i	28.31987456	-0.153335068	0.088176312	-1.738959872	0.082041822	0.837471578
Zfp941	16.99835376	-0.171753523	0.098678358	-1.740538914	0.081764433	0.837471578
Lhx2	600.4739971	0.147803236	0.085028679	1.738275111	0.08216235	0.838202685
Capg	2943.801164	-0.145931119	0.083971998	-1.737854554	0.082236445	0.838459509
Abl2	8006.051105	-0.092644502	0.053560886	-1.729704436	0.083683096	0.838693258
Aldh1a1	173.9245123	-0.113378976	0.065449033	-1.732324704	0.083215766	0.838693258
Ankdd1a	664.8844238	-0.161533654	0.093234272	-1.732556616	0.083174506	0.838693258
Anks1	6524.499769	0.124114226	0.071443654	1.737232337	0.082346169	0.838693258
Arxes2	49.42129023	-0.1887709	0.108982701	-1.732118011	0.083252553	0.838693258
Calml3	12.27210603	0.156824293	0.090417632	1.734443708	0.082839385	0.838693258
Casz1	809.4717009	0.162361619	0.093637198	1.733943582	0.082928094	0.838693258
Ccdc159	47.37765738	0.18869204	0.108726935	1.735467293	0.08265807	0.838693258
Ccrl2	320.1961199	0.171743275	0.098968954	1.735324752	0.0826833	0.838693258
Clcn2	602.3580711	0.131450347	0.075839383	1.73327289	0.083047177	0.838693258
Depdc7	449.2838947	-0.1888667	0.109011601	-1.732537626	0.083177884	0.838693258
Dpy19l3	695.5151161	-0.152405148	0.088032742	-1.731232549	0.083410296	0.838693258
Dyrk2	2230.587071	-0.101875318	0.058739107	-1.734369546	0.082852535	0.838693258
Epcam	2166.995804	-0.185234255	0.107109801	-1.729386611	0.083739925	0.838693258
Gm16793	81.17646108	0.178905449	0.103423792	1.729828743	0.083660877	0.838693258
Gm2762	14.5362313	-0.166448564	0.095911752	-1.735434499	0.082663874	0.838693258
Hand2os1	2352.659761	-0.16912279	0.097805028	-1.72918299	0.08377635	0.838693258
Hmgcl	2059.925278	0.105107345	0.060595346	1.734577835	0.082815608	0.838693258
Maged2	7846.881649	0.12212874	0.070379532	1.735287753	0.08268985	0.838693258
Mindy3	5930.707523	-0.172656326	0.099846303	-1.729221011	0.083769547	0.838693258
Mlip	33.56410468	-0.184886417	0.106900306	-1.729521858	0.083715738	0.838693258
Mllt6	1874.217245	0.098911502	0.057074418	1.733026915	0.083090885	0.838693258
Mrm3	174.2540494	0.171502152	0.098807793	1.735714834	0.082614269	0.838693258
Mzt2	182.3892774	-0.158199026	0.091340328	-1.731973477	0.083278285	0.838693258
Pex5	5561.753881	0.097815713	0.056341105	1.73613407	0.082540131	0.838693258
Plagl1	19392.14786	0.152720468	0.088315464	1.729260784	0.083762432	0.838693258
Rab31	12536.57944	-0.152960214	0.088452911	-1.729284122	0.083758257	0.838693258
Rp1	23.36265203	0.181191947	0.104628347	1.731767264	0.083315009	0.838693258
Tmem14a	43.03193773	0.185772918	0.107208956	1.732811557	0.083129168	0.838693258
Zik1	43.30829309	-0.188384907	0.108827855	-1.731035738	0.083445391	0.838693258
Zim1	12292.99635	0.115777957	0.066804178	1.733094542	0.083078866	0.838693258
Rufy2	1569.054207	0.148018821	0.085621823	1.728751117	0.083853648	0.838977045
Drc1	115.0620937	-0.176021207	0.101882279	-1.727692095	0.084043441	0.839487848
Lamtor3	1656.494975	-0.091951777	0.053215955	-1.727898656	0.084006395	0.839487848
Mir337	33.67156052	0.187216568	0.108365098	1.727646363	0.084051645	0.839487848
Dbnl	3839.76237	0.091840455	0.053221866	1.725615087	0.084416683	0.839708378
Gask1b	871.7914991	-0.148828324	0.086222126	-1.72610362	0.084328773	0.839708378
Hs3st5	21.82511002	0.172815877	0.100115539	1.726164377	0.084317845	0.839708378
Mettl21e	23.16496738	-0.176037049	0.101926256	-1.72710208	0.084149332	0.839708378
Nfkb2	597.0778351	-0.132950698	0.077037035	-1.725802367	0.084382974	0.839708378
Rap1gap	1008.511051	0.159533215	0.092395054	1.726642367	0.084231912	0.839708378
S100a7a	28.86268318	-0.183644457	0.106384913	-1.726226514	0.08430667	0.839708378
1700030C10Rik	644.0471757	0.122712068	0.071417403	1.718237611	0.085753284	0.840216416
Acta1	78.50121407	-0.143897558	0.083637028	-1.720500618	0.085341481	0.840216416
Adgrf2	183.1184234	-0.17063158	0.099503107	-1.714836709	0.086375169	0.840216416
Adh1	107.4116168	0.186495779	0.108912859	1.712339389	0.086834142	0.840216416
Amer2	193.1354608	-0.184873097	0.107951405	-1.712558513	0.086793791	0.840216416
Arhgap35	4798.056666	-0.11064216	0.064468088	-1.716231455	0.086119688	0.840216416
Arhgef16	3153.212112	0.126368028	0.073790223	1.712530765	0.0867989	0.840216416
C1qbp	471.8776541	0.129473334	0.075593303	1.71276196	0.086756341	0.840216416
Cacna1a	586.5219762	0.14905574	0.086620854	1.720783552	0.085290108	0.840216416
Chordc1	1882.798384	0.121654021	0.070681923	1.721147588	0.085224046	0.840216416
Cnot3	1340.954382	0.138452371	0.080723408	1.715145259	0.086318598	0.840216416
Crppa	3090.804089	0.113653581	0.06633349	1.713366522	0.086645131	0.840216416
D730003I15Rik	100.0759301	0.183141324	0.1067436	1.715712459	0.086214683	0.840216416
Drd4	100.3973463	-0.18466897	0.107810348	-1.712905799	0.086729871	0.840216416
Fam20b	3722.33247	-0.068959735	0.040159195	-1.717159295	0.085950071	0.840216416
Fry	3905.862144	-0.09605626	0.055737822	-1.72335868	0.084823682	0.840216416
Gins1	47.52162829	-0.186075216	0.108696466	-1.711879162	0.08691894	0.840216416
Gldc	705.218175	-0.171825138	0.100202671	-1.714776022	0.086386299	0.840216416
Gm10790	455.2479464	-0.172902143	0.100916069	-1.713326174	0.08665255	0.840216416
Gm19710	13.12882483	0.164275454	0.095649508	1.717473065	0.085892772	0.840216416
Golm1	4756.623465	0.125746468	0.0729073	1.724744541	0.08457352	0.840216416
Gp1ba	14.78638953	0.161996514	0.09425266	1.718747386	0.08566038	0.840216416
Gucy1a1	1906.38949	0.139578443	0.080991228	1.723377275	0.084820322	0.840216416
Hic2	6998.931302	0.105598012	0.061402449	1.719768731	0.085474489	0.840216416
Hoxb2	10.90560824	0.154546283	0.090252775	1.712371527	0.086828223	0.840216416
Ido1	40.10309717	-0.185946549	0.108340582	-1.716314851	0.086104432	0.840216416
Itm2b	10148.53697	-0.080135155	0.046752333	-1.714035415	0.086522222	0.840216416
Itpr1	13688.3832	0.121327582	0.070740298	1.715112672	0.086324571	0.840216416
Kcnn4	197.7516174	-0.184305083	0.107423566	-1.715685756	0.086219573	0.840216416
Kif5a	679.590147	0.11723975	0.068305163	1.716411258	0.086086798	0.840216416
Lgi2	408.5640863	-0.160445137	0.093674937	-1.712786179	0.086751884	0.840216416
Macc1	46.34156878	-0.183651961	0.106848595	-1.718805568	0.085649781	0.840216416
Npepl1	2877.725184	0.126384369	0.073423832	1.721299002	0.08519658	0.840216416
Olfr171	9.36641324	-0.145482788	0.08446788	-1.722344501	0.085007131	0.840216416
Ppm1j	79.56780419	-0.17832703	0.103444537	-1.72389026	0.084727656	0.840216416
Psph	761.0566691	-0.136373903	0.079615082	-1.712915434	0.086728099	0.840216416
Ptbp1	3943.363174	0.084290247	0.049057718	1.718185218	0.085762837	0.840216416
Rhox12	1371.019208	0.128051719	0.074457416	1.719798051	0.085469157	0.840216416
Rpusd1	142.3804653	0.173814441	0.101431281	1.713617717	0.086598958	0.840216416
Saa1	16.97736564	-0.155084832	0.090508937	-1.713475349	0.086625125	0.840216416
Scg5	259.0183538	-0.186708403	0.108902793	-1.71445008	0.086446098	0.840216416
Septin4	4199.713164	0.152088053	0.088467014	1.719149847	0.08558709	0.840216416
Sh3glb2	1165.226372	0.126465221	0.073871015	1.711973517	0.086901549	0.840216416
Smim10l2a	102.1072749	0.170076709	0.098871907	1.720172234	0.085401139	0.840216416
Speer8-ps1	1464.794816	-0.184273101	0.107600172	-1.712572549	0.086791207	0.840216416
Sptbn2	241.9804115	0.182663985	0.106268905	1.718884606	0.085635386	0.840216416
Ssr2	4398.623778	0.103445797	0.060376546	1.713344075	0.086649258	0.840216416
Stat5b	2426.822493	-0.161637812	0.094164415	-1.716548787	0.086061647	0.840216416
Tmem87a	4814.01583	-0.115073696	0.067034045	-1.716645562	0.086043952	0.840216416
Zfp109	98.908841	-0.167084999	0.097019158	-1.722185628	0.085035897	0.840216416
Aldh8a1	16.81408663	-0.162410455	0.095109619	-1.707613352	0.087708109	0.840272401
Dkk3	976.6164061	-0.116379932	0.068070671	-1.709692733	0.087322707	0.840272401
Eif4e3	1309.950571	0.110861579	0.064839118	1.709794676	0.087303848	0.840272401
Fignl2	966.347218	0.120976194	0.070795584	1.708809888	0.08748617	0.840272401
Fosb	644.3926403	0.092823713	0.054249719	1.711045055	0.087072796	0.840272401
Frrs1	1073.420911	-0.103535805	0.06063208	-1.707607683	0.087709162	0.840272401
Gm15441	25.00294626	-0.16973183	0.099208055	-1.710867426	0.087105589	0.840272401
Heph	1372.313058	-0.185652377	0.108573588	-1.709922093	0.08728028	0.840272401
Mpzl3	1864.908226	-0.111492759	0.065290311	-1.707646309	0.08770199	0.840272401
Ndufa2	539.833545	-0.120135632	0.070285133	-1.709260949	0.087402623	0.840272401
Nfix	623.5247135	0.168948155	0.098711282	1.711538449	0.08698176	0.840272401
Pstpip1	1060.415128	0.133573688	0.078139891	1.709417387	0.087373662	0.840272401
Rassf3	7209.999608	0.11832542	0.06925602	1.70852179	0.087539567	0.840272401
S100a8	799.063591	-0.185646088	0.108686075	-1.708094503	0.087618809	0.840272401
Txndc15	1181.364272	-0.09203596	0.053862084	-1.708733737	0.087500282	0.840272401
Zmat1	2279.178297	0.127954414	0.074796518	1.710700139	0.087136482	0.840272401
Gxylt2	58.87221047	0.185892192	0.108891069	1.707139012	0.087796217	0.84063652
Prkce	28485.67241	0.099408667	0.058242521	1.706805684	0.087858176	0.840760063
Abraxas2	2613.421901	0.092900413	0.054476575	1.705327727	0.088133319	0.842136317
Mustn1	1243.719553	-0.179861361	0.105475597	-1.705241467	0.088149399	0.842136317
Sos1	10936.13783	0.104697688	0.061396516	1.705270838	0.088143924	0.842136317
Apoa1	53513.98256	-0.168561869	0.098925088	-1.703934486	0.088393327	0.842302192
Cables2	1133.432747	0.105268819	0.061847378	1.702074089	0.08874148	0.842302192
Fam227b	28.34382087	-0.177484354	0.104121733	-1.704585097	0.088271833	0.842302192
Gm2381	368.4203839	0.166348697	0.097790917	1.701064909	0.088930799	0.842302192
Gsap	550.6931336	-0.159625262	0.093904681	-1.699864808	0.089156358	0.842302192
Ifi30	1647.94685	-0.179285161	0.105353757	-1.701744353	0.088803302	0.842302192
Lmod1	654.7822545	0.180295234	0.105887473	1.702705983	0.088623105	0.842302192
Lrp8	7280.054342	0.151479724	0.08887758	1.704363737	0.088313154	0.842302192
Lrrc32	1123.463987	0.132918431	0.078159341	1.700608393	0.089016547	0.842302192
Meg3	23432.43532	0.143329751	0.08412001	1.703872247	0.088404957	0.842302192
Mtss2	1526.887169	0.155395631	0.091312685	1.701796749	0.088793476	0.842302192
Nup35	477.0674804	0.124941224	0.073428347	1.701539383	0.088841749	0.842302192
Osm	26.38547228	0.173546798	0.102100072	1.699771551	0.089173905	0.842302192
Rbpms2	185.1233585	0.18322628	0.107769154	1.700173687	0.08909826	0.842302192
Retsat	944.4603728	0.140068896	0.082410959	1.699639188	0.089198814	0.842302192
Rnf145	3366.310607	0.101464212	0.059628068	1.701618291	0.088826946	0.842302192
Slc25a44	1445.546256	-0.125408376	0.073636789	-1.703066889	0.088555552	0.842302192
Syne3	595.8678883	-0.170099146	0.100064979	-1.699886888	0.089152204	0.842302192
Trim12c	1083.10425	-0.095218197	0.05602105	-1.699686048	0.089189995	0.842302192
Tubg1	443.8446576	0.136345213	0.080132061	1.701506391	0.088847939	0.842302192
Wdfy4	289.453018	0.180495064	0.106119199	1.70087096	0.088967221	0.842302192
Ap1m1	1364.224732	-0.090456575	0.05323498	-1.699194304	0.089282579	0.842351914
Pxdn	5090.357035	-0.123548316	0.072714437	-1.699089209	0.089302376	0.842351914
Chst8	1574.285216	0.161834908	0.095274642	1.698614713	0.089391802	0.842731629
Eda2r	155.8393888	-0.18499296	0.109018476	-1.696895479	0.089716423	0.843009744
Galnt11	2984.777654	-0.089974896	0.052995701	-1.697777253	0.089549811	0.843009744
Mir125a	26.87884075	-0.164461727	0.096916925	-1.696935048	0.089708941	0.843009744
Morrbid	1748.179242	-0.147236841	0.086766711	-1.696927761	0.089710319	0.843009744
Ptprn	102.4937513	-0.179895913	0.105972342	-1.697574188	0.089588158	0.843009744
Sema3e	18004.95734	-0.176970942	0.104216342	-1.69811125	0.089486767	0.843009744
Ece1	9181.799343	-0.15925652	0.093932837	-1.695429688	0.089993938	0.84515403
4931431C16Rik	8.148669569	-0.146068662	0.086494918	-1.688754262	0.091266532	0.845482078
B3gnt5	337.785787	0.172023337	0.101609582	1.692983408	0.090458625	0.845482078
Dyrk1b	614.5499289	0.139988505	0.082897227	1.688699488	0.091277034	0.845482078
Endog	114.6911079	-0.181762053	0.107620826	-1.68891152	0.091236387	0.845482078
Gm26633	11.04799683	-0.126422447	0.074668486	-1.693116515	0.090433291	0.845482078
Gm4736	11.20498189	0.14325981	0.084729666	1.690786913	0.090877507	0.845482078
Hdac9	10328.09155	-0.17201288	0.101545617	-1.693946862	0.090275381	0.845482078
Iqgap2	12147.61134	0.131617102	0.0779065	1.689423878	0.091138228	0.845482078
Kif11	103.6703447	0.184156031	0.10891108	1.690884268	0.090858909	0.845482078
Lrrc31	24.64239937	-0.157927725	0.09352938	-1.688536009	0.091308383	0.845482078
Mapk4	652.4598298	-0.178523584	0.105593234	-1.690672567	0.090899357	0.845482078
Mtres1	805.5212921	0.095293817	0.056402722	1.689525141	0.091118838	0.845482078
Myo6	5781.408553	-0.107177596	0.063324037	-1.69252626	0.090545678	0.845482078
Nmi	507.9921369	-0.134856207	0.079841518	-1.689048626	0.091210112	0.845482078
Nrxn2	70.61551782	0.181944817	0.107481141	1.692806899	0.090492229	0.845482078
Pdxp	81.28789258	0.184153615	0.108823712	1.692219574	0.090604116	0.845482078
Pld5	46.86833226	-0.182533529	0.107962087	-1.690718792	0.090890523	0.845482078
Ptafr	254.1869237	-0.16440047	0.097371735	-1.688379795	0.091338346	0.845482078
Ptger1	31.18136835	-0.177092278	0.10487711	-1.688569383	0.091301982	0.845482078
Rassf4	2484.652746	-0.17118993	0.101104655	-1.693195331	0.090418293	0.845482078
Saa3	319.4370927	-0.070294912	0.041523636	-1.692889127	0.090476573	0.845482078
Tacc2	16863.06486	0.144145813	0.085353669	1.688806289	0.091256558	0.845482078
Tacr3	11.68215176	0.157598883	0.093151879	1.691848676	0.09067483	0.845482078
Trim44	8185.898596	-0.079922165	0.047200936	-1.693232634	0.090411195	0.845482078
Uaca	11401.3247	0.148047652	0.087692305	1.688262745	0.091360803	0.845482078
Uba6	8086.990814	0.113218191	0.067050723	1.688545401	0.091306581	0.845482078
Zfp652	1670.468294	0.077176657	0.045560737	1.693929088	0.090278759	0.845482078
Adgre4	43.24242399	0.181919765	0.107781588	1.687855677	0.091438937	0.845748481
Ankrd50	5545.28671	0.093406782	0.055368525	1.687001452	0.091603073	0.846048318
Tmem86a	407.7603443	0.135132588	0.080092861	1.687198903	0.091565112	0.846048318
Vat1	6477.397164	-0.114549299	0.067904554	-1.686916309	0.091619446	0.846048318
Stoml1	536.7984322	0.147306578	0.087358466	1.686231275	0.091751262	0.846809307
Rtkn	164.3626753	0.150365845	0.08919401	1.685828968	0.091828746	0.847068292
Fzd8	273.8015098	-0.143654	0.085261562	-1.684862399	0.092015122	0.848134038
Ildr2	816.7914798	-0.183481736	0.108909552	-1.684716648	0.092043253	0.848134038
Lipo2	10.86791336	-0.145357034	0.086309467	-1.684137784	0.092155044	0.848707842
2700046A07Rik	35.87336207	-0.180862875	0.10750746	-1.682328612	0.092505136	0.848876323
Cipc	1515.901182	-0.128558291	0.076370597	-1.683347993	0.092307745	0.848876323
Hhipl1	1578.114242	-0.177196606	0.105254665	-1.683503593	0.092277644	0.848876323
Rbp1	2195.221779	-0.165200986	0.098185044	-1.682547359	0.09246275	0.848876323
Sfxn3	821.7329618	-0.112241267	0.066720852	-1.682251712	0.09252004	0.848876323
Sipa1	863.5994362	0.124345103	0.073904735	1.682505221	0.092470913	0.848876323
Slc7a9	904.6988268	-0.182001776	0.108137914	-1.6830524	0.092364948	0.848876323
C2	2280.509409	-0.181942363	0.108181004	-1.68183282	0.092601263	0.849166955
Fcer1g	300.7919389	-0.158771606	0.094421557	-1.681518621	0.092662223	0.849271569
Aga	843.3282441	-0.114293018	0.068120005	-1.677818702	0.093382497	0.849404268
Anxa6	4033.175075	0.121138805	0.072296863	1.675574829	0.093821503	0.849404268
Arhgap15	758.2870934	0.155834863	0.092758737	1.680001991	0.092956928	0.849404268
Arv1	610.7376832	-0.134296852	0.080079993	-1.677033765	0.093535879	0.849404268
Ccdc86	415.3345155	0.130720894	0.077938281	1.677236054	0.093496331	0.849404268
Cdca8	42.68906958	0.182334693	0.108738989	1.676810633	0.093579518	0.849404268
Ctse	186.3558069	-0.169389402	0.100778489	-1.680809112	0.092799998	0.849404268
Echdc2	1141.045289	0.166495665	0.099200655	1.678372632	0.093274377	0.849404268
Gm21269	116.1804735	-0.166878642	0.099473984	-1.677610928	0.093423078	0.849404268
Gm41410	42.42606303	0.182937336	0.109022181	1.677982733	0.09335047	0.849404268
Iqcn	148.0004661	0.076880511	0.045828095	1.677584697	0.093428202	0.849404268
Kcnh2	158.9326306	-0.133368168	0.079371973	-1.680292972	0.092900328	0.849404268
Mfsd6	535.9177739	-0.182812295	0.108884748	-1.67895227	0.093161346	0.849404268
Ofd1	2150.006404	-0.098696914	0.05891132	-1.675347174	0.093866135	0.849404268
Postn	2000.136927	-0.178633247	0.106590983	-1.67587578	0.093762527	0.849404268
Prl3d2	11.10901159	-0.140529337	0.083833791	-1.67628513	0.093682356	0.849404268
Psd4	4634.650595	0.108604495	0.064801791	1.675948974	0.093748188	0.849404268
Ret	112.3476475	-0.18267422	0.109017593	-1.675639829	0.093808762	0.849404268
Rps29	5152.427208	-0.164300352	0.097901222	-1.678225746	0.093303038	0.849404268
Tepsin	466.2507644	0.118019164	0.070258237	1.679791134	0.092997961	0.849404268
Tmem150b	19.42443886	0.170260624	0.101365007	1.679678505	0.093019884	0.849404268
Usp2	1022.475649	0.150707471	0.089747287	1.679242638	0.093104765	0.849404268
Vamp5	863.8115808	-0.148491887	0.088455347	-1.678721437	0.093206346	0.849404268
Zan	56.68302207	0.179128343	0.106695565	1.678873375	0.093176725	0.849404268
A230070E04Rik	8.806181278	-0.136306156	0.081425609	-1.673996147	0.094131357	0.849542585
Bend4	5942.987529	0.118878332	0.071089036	1.67224567	0.094475888	0.849542585
Cdc42ep2	255.3461271	0.171563996	0.102513252	1.673578721	0.094213423	0.849542585
Chd5	30.8555254	-0.179583755	0.107413703	-1.671888678	0.094546276	0.849542585
Clvs2	7.244909477	0.132559576	0.079259186	1.67248218	0.094429279	0.849542585
Erap1	2408.597186	-0.094315068	0.056383503	-1.672742254	0.094378047	0.849542585
Gabrd	150.7084059	-0.166257105	0.099371268	-1.673090313	0.094309518	0.849542585
Idh2	2720.618772	0.103625501	0.061883969	1.674512839	0.094029853	0.849542585
Ncaph2	2996.31675	0.081157387	0.048513507	1.672882293	0.09435047	0.849542585
Ndfip2	3002.662609	-0.109329885	0.065409491	-1.671468217	0.094629231	0.849542585
Otogl	89.8365655	-0.181047846	0.108330515	-1.671254372	0.094671445	0.849542585
Snw1	2291.165471	-0.147378546	0.088029054	-1.674203441	0.094090623	0.849542585
Spata20	89.42593354	0.177526163	0.106191002	1.671762758	0.094571113	0.849542585
Syt12	59.16128223	-0.172309322	0.103099814	-1.67128645	0.094665112	0.849542585
Tspan8	1026.20696	-0.170609557	0.10208568	-1.671238873	0.094674505	0.849542585
Zfpm1	4793.146434	0.135112031	0.08080779	1.6720174	0.094520891	0.849542585
Ilkap	3659.000333	-0.092141506	0.055159366	-1.670459839	0.094828419	0.850478426
2900052L18Rik	121.2892351	0.160172235	0.096123555	1.666316173	0.095650457	0.850930689
A230001M10Rik	9.251170834	-0.141524311	0.08491851	-1.666589662	0.095596026	0.850930689
Acp7	1044.221645	-0.174526735	0.104615793	-1.668263747	0.095263381	0.850930689
Adgrb2	36.6144493	-0.180551453	0.108290023	-1.667295351	0.095455691	0.850930689
Apobec1	844.7331805	-0.15544597	0.09327064	-1.666612032	0.095591575	0.850930689
Arhgef3	15553.94049	-0.119786099	0.071930175	-1.665310834	0.095850758	0.850930689
Cdip1	4320.151341	0.107219937	0.064363626	1.665846739	0.095743944	0.850930689
Dhrs11	489.4192694	0.121345788	0.072864033	1.665372936	0.095838376	0.850930689
Dynlt1b	272.5313896	-0.129993164	0.07794263	-1.667805717	0.095354301	0.850930689
Eif2ak4	4876.954447	-0.123112376	0.073779157	-1.668660643	0.095184653	0.850930689
Emx2	65.53614997	-0.1798562	0.107802107	-1.668392256	0.095237884	0.850930689
Klhdc10	3839.823682	0.096088057	0.057595164	1.668335514	0.095249142	0.850930689
Mvp	7594.744883	-0.101658956	0.060993919	-1.666706414	0.095572797	0.850930689
Nckap5l	1091.533503	0.140438071	0.084234446	1.667228514	0.095468975	0.850930689
Nthl1	115.7679492	0.172811001	0.103676881	1.666822926	0.09554962	0.850930689
Nudc	1525.759354	0.084272494	0.050607873	1.665205208	0.095871822	0.850930689
Prox1	192.5839991	-0.157802998	0.094730099	-1.665816886	0.095749892	0.850930689
Serpinb9d	2927.728109	-0.160452214	0.096181033	-1.668231349	0.09526981	0.850930689
Ttc4	1406.95722	-0.09132315	0.054727334	-1.668693578	0.095178122	0.850930689
Zfp217	2715.73206	-0.18137586	0.108833332	-1.666546971	0.095604521	0.850930689
Wbp11	2026.588881	0.117421382	0.070533806	1.664753249	0.095961995	0.851290178
1700029H14Rik	56.66909556	-0.164514646	0.098849343	-1.664296816	0.096053128	0.851657821
Ido2	89.62279394	0.169217418	0.101690794	1.664038716	0.096104693	0.85167442
Bloc1s4	211.0829304	-0.137357143	0.082561352	-1.663697846	0.096172827	0.851837768
Lamp2	18460.99122	-0.094136886	0.056598286	-1.663246231	0.096263157	0.851962283
Polr1b	719.1106576	0.118371766	0.071174067	1.663130565	0.096286303	0.851962283
Fut9	47.07082473	-0.17377222	0.104509936	-1.662733958	0.096365702	0.85222485
Sft2d2	3203.412543	-0.13934765	0.083838771	-1.662090805	0.096494569	0.852924402
5330439B14Rik	7.294902614	-0.094197868	0.056734229	-1.660335739	0.09684693	0.853600111
A330032B11Rik	19.84462155	0.162099255	0.097674058	1.65959374	0.096996209	0.853600111
Ankrd55	147.7092343	-0.18038483	0.108695361	-1.659544882	0.097006045	0.853600111
Asb2	49.84207916	0.168392347	0.101453233	1.659802667	0.096954157	0.853600111
Cmpk1	3706.396339	-0.098587035	0.05936888	-1.66058437	0.09679695	0.853600111
Dnah8	43.52077587	0.180753072	0.108943926	1.659138596	0.097087867	0.853600111
I730030J21Rik	121.2499377	-0.167300647	0.10082259	-1.659356777	0.097043921	0.853600111
Prpsap1	1137.973072	0.115123121	0.06933427	1.660407211	0.09683256	0.853600111
Slc9a2	415.2220976	0.164841955	0.099240088	1.661042016	0.096705009	0.853600111
Trib2	695.4394965	0.139906695	0.084332719	1.658984755	0.097118864	0.853600111
Zfp526	463.1007241	0.105924915	0.063836123	1.659325646	0.09705019	0.853600111
Ctsc	2219.318162	-0.180699181	0.108981298	-1.658075138	0.097302301	0.854774036
Fbxo41	7.749032183	0.125447499	0.075699412	1.657179298	0.097483231	0.855486477
Psg29	61181.74863	-0.149603191	0.090263602	-1.657403284	0.097437968	0.855486477
1110002E22Rik	167.0723318	-0.160180784	0.097139709	-1.648973271	0.099153111	0.855811473
2610318N02Rik	12.87516418	0.142587641	0.086285907	1.652502069	0.098432244	0.855811473
4930523C07Rik	2532.312059	-0.139240026	0.084285281	-1.652008799	0.098532757	0.855811473
4930578M01Rik	37.60888312	0.180456983	0.108972981	1.655979141	0.097726043	0.855811473
Ankrd37	156.3341493	0.172701469	0.10484356	1.64723011	0.099510757	0.855811473
Atp6ap1	5097.120275	-0.09387274	0.056972535	-1.647684106	0.099417511	0.855811473
Dnaic2	10.57551984	0.151621219	0.09190869	1.649694045	0.099005529	0.855811473
Efhc2	108.5072528	-0.174211059	0.105458385	-1.651941264	0.098546525	0.855811473
Fam98a	1362.662821	0.108924211	0.065843527	1.654288831	0.098068841	0.855811473
Foxj2	2748.260357	0.093357523	0.056575167	1.650150219	0.098912216	0.855811473
Glt1d1	170.1913941	0.175826401	0.106503201	1.6509025	0.098758485	0.855811473
Gm26839	30.86607084	0.174914692	0.10617167	1.647470481	0.099461379	0.855811473
Gm3704	172.8018135	0.16048774	0.097432787	1.647163597	0.099524424	0.855811473
Gsta4	38.47308744	-0.141860529	0.085781178	-1.653748904	0.098178542	0.855811473
Gucy2c	99.29390817	-0.178537861	0.107860363	-1.655268498	0.097870046	0.855811473
Havcr2	826.9733437	-0.17274067	0.104787622	-1.648483532	0.099253487	0.855811473
Hebp2	69.38760954	0.179476391	0.108467863	1.654650389	0.097995436	0.855811473
Kank3	2387.345287	0.12110932	0.073249488	1.653381123	0.098253322	0.855811473
Lrat	88.08502791	-0.164852887	0.100095635	-1.646953809	0.099567541	0.855811473
Mrpl57	249.9725175	-0.14972846	0.090521888	-1.654058078	0.098115713	0.855811473
Nomo1	2852.655505	0.102649842	0.06211337	1.652620723	0.098408078	0.855811473
Nsdhl	557.1446859	-0.128385272	0.077734733	-1.65158183	0.098619827	0.855811473
Nup153	6462.511183	0.075862155	0.046025183	1.64827491	0.099296271	0.855811473
Pno1	568.3736567	-0.107306176	0.065093858	-1.648483889	0.099253414	0.855811473
Pnpo	1668.407548	0.116257016	0.070510656	1.648786476	0.099191386	0.855811473
Ppm1a	4394.654496	-0.079683356	0.048371634	-1.647315804	0.099493151	0.855811473
Prss23	2509.145868	-0.176524217	0.106647644	-1.655209726	0.097881963	0.855811473
Rfx2	585.8369393	0.120475752	0.073017974	1.649946528	0.098953873	0.855811473
Rgs8	14.33923824	-0.162143164	0.098115759	-1.652570041	0.0984184	0.855811473
Rrp1b	2092.132222	0.14184032	0.086094155	1.647502327	0.099454838	0.855811473
Sec61a2	2391.372392	0.077963521	0.047142065	1.653799443	0.098168269	0.855811473
Serpina3h	42.4454525	-0.15621412	0.094707567	-1.64943652	0.099058238	0.855811473
Sf3b4	627.7080161	0.135802409	0.082401677	1.648053939	0.099341603	0.855811473
Slc3a1	968.141472	-0.18001482	0.108676946	-1.656421411	0.097636508	0.855811473
Sspn	7466.406109	-0.158661141	0.095978465	-1.65309104	0.098312337	0.855811473
Tenm2	137.1803937	0.163621701	0.098872515	1.654875489	0.097949757	0.855811473
Thnsl2	332.2259041	-0.141500871	0.08591468	-1.646992938	0.099559497	0.855811473
Tinagl1	13858.78506	0.122046583	0.073857187	1.652467246	0.098439337	0.855811473
Tsc22d1	34951.70159	-0.109804734	0.06643406	-1.652837921	0.098363854	0.855811473
Ttc9	73.69603651	-0.178744965	0.107984595	-1.65528208	0.097867292	0.855811473
Twf2	473.885977	0.125302321	0.07602964	1.648072007	0.099337896	0.855811473
Sptlc2	15794.47226	-0.127113359	0.077215462	-1.646216391	0.099719216	0.856256332
Tie1	1282.953391	0.140671996	0.085447725	1.646293054	0.099703439	0.856256332
Tfap2a	444.9918272	0.15401713	0.093585136	1.6457435	0.099816579	0.856663169
Larp7	515.7396696	0.128625718	0.078217282	1.644466738	0.100079829	0.858492591
Nrf1	3634.637594	-0.093990828	0.057179459	-1.643786584	0.100220294	0.859267439
[truncated: 23,239 more rows]
