# Supplementary material for: Maternal circulating miRNAs contribute to negative pregnancy outcomes by altering placental transcriptome and fetal vascular dynamics
Source: PLoS One. 2023 Nov 6;18(11):e0290720. doi: 10.1371/journal.pone.0290720 (PMC10627460; doi:10.1371/journal.pone.0290720)
Supplement: S2 Table — (CSV) [file pone.0290720.s009.csv]

Gene_ID	Mean_norm_count	Fold_Change_Log2	Std_err	Wald_stat	pval	adj_pval
Kif21b	1235.777367	0.501559293	0.104100735	4.818018764	1.45E-06	0.031432542
Apold1	443.420677	0.545868312	0.120045117	4.547192983	5.44E-06	0.058930181
Jarid2	20433.46975	-0.443099897	0.108322143	-4.09057544	4.30E-05	0.233214125
Polg2	454.5604104	0.379791205	0.092807594	4.092242747	4.27E-05	0.233214125
Synb	253.2765923	0.487758529	0.124256444	3.925418387	8.66E-05	0.375389754
Brwd3	6592.967914	0.293057313	0.079238653	3.698413614	0.000216951	0.520919025
Lrrc3b	231.522237	-0.484453479	0.130929348	-3.700113722	0.000215503	0.520919025
Rxfp2	140.7833521	0.472678065	0.128140657	3.688743893	0.000225364	0.520919025
Smtn	6862.988472	0.315054611	0.085789945	3.672395536	0.000240287	0.520919025
Sos1	11433.92383	0.21600733	0.05785832	3.733384099	0.000188924	0.520919025
Lurap1l	286.7204504	-0.441387015	0.121666697	-3.627837574	0.000285805	0.563269614
Pde4b	1917.047894	0.360454846	0.100067461	3.602118422	0.000315635	0.570220044
Glt1d1	165.1426026	0.461906075	0.130731075	3.533253849	0.000410478	0.651208602
Serpinb8	163.5367711	-0.421262188	0.119444458	-3.526845831	0.000420542	0.651208602
Rasgrf2	184.7594753	0.411029429	0.117899845	3.48625927	0.000489826	0.707929219
Zc3h7a	13007.65826	-0.413993397	0.120900033	-3.42426208	0.000616471	0.835280188
Clec4n	34.51737974	-0.439444574	0.130924782	-3.356465962	0.000789454	0.858737486
Gm29719	56.26162162	0.433080422	0.128417418	3.372443001	0.000745045	0.858737486
Map3k8	1364.654486	-0.236403808	0.070879196	-3.335305982	0.000852056	0.858737486
Msr1	201.7860808	-0.360727335	0.108966499	-3.310442545	0.000931486	0.858737486
Prelid2	470.1263813	0.384543207	0.114181365	3.367828092	0.000757628	0.858737486
Sh3bgrl	4035.846925	0.25952329	0.078258268	3.316241175	0.000912371	0.858737486
Stc1	293.8254121	0.40374163	0.121139606	3.332862333	0.000859575	0.858737486
Zfp775	436.9362546	0.312810871	0.09465547	3.304731064	0.000950676	0.858737486
Kcnk13	111.1369317	-0.396387292	0.120975934	-3.276579727	0.001050726	0.911147931
Dnah7b	373.5786361	-0.411004975	0.130259456	-3.155279368	0.001603445	0.990680429
Evx1os	13.21765355	0.386945784	0.121364454	3.188295832	0.00143114	0.990680429
Fosb	559.4971544	0.330010657	0.102634888	3.215384798	0.001302698	0.990680429
H2-Q4	810.714836	0.305036699	0.09597219	3.178386345	0.001480973	0.990680429
Hectd2os	45.77945185	0.403293426	0.127389552	3.165828112	0.001546421	0.990680429
Hoxb2	12.0283809	0.376245884	0.11682894	3.220485292	0.001279738	0.990680429
Il1rapl1	65.87608818	0.412681961	0.12988115	3.177381481	0.001486114	0.990680429
Itgb6	1218.064456	-0.382957255	0.118138437	-3.241597444	0.001188618	0.990680429
Map3k1	8429.809168	0.212263915	0.067432752	3.147786649	0.001645117	0.990680429
Rsrp1	6010.436645	0.324064647	0.102541175	3.160336768	0.001575869	0.990680429
Vps13c	6015.886601	0.155204136	0.048691066	3.187528019	0.001434946	0.990680429
0610009B22Rik	208.476683	0.033640075	0.104030091	0.323368692	0.746416037	0.999142546
0610009E02Rik	227.1622537	-0.190423435	0.130512376	-1.459045042	0.144552711	0.999142546
0610009L18Rik	154.40101	-0.110430137	0.118961408	-0.92828539	0.35325955	0.999142546
0610010F05Rik	4536.720348	-0.049571651	0.093649678	-0.529330712	0.596576054	0.999142546
0610010K14Rik	411.2163579	0.045287534	0.094429628	0.4795903	0.631518745	0.999142546
0610012G03Rik	270.286668	-0.215448927	0.090117467	-2.390756581	0.016813696	0.999142546
0610030E20Rik	1609.618495	0.016182734	0.077844073	0.207886531	0.835317566	0.999142546
0610031O16Rik	3.530968276	-0.030875882	0.065281607	-0.472964497	0.636238509	0.999142546
0610038B21Rik	45.32814351	-0.100976748	0.130410737	-0.774297809	0.438754699	0.999142546
0610039H22Rik	2.264985181	-0.083310778	0.054399145	-1.531472185	0.125652736	0.999142546
0610039K10Rik	4.103925757	-0.048992714	0.065836754	-0.744154462	0.456783034	0.999142546
0610040B10Rik	136.4323929	-0.043727558	0.120315253	-0.363441518	0.716275092	0.999142546
0610040F04Rik	354.1757478	-0.019712569	0.120791204	-0.163195401	0.870364587	0.999142546
0610040J01Rik	111.3551555	-0.060717184	0.118296966	-0.513260705	0.607768967	0.999142546
0610043K17Rik	310.9368551	-0.035127217	0.111701134	-0.314475027	0.753160281	0.999142546
1110002E22Rik	154.1526219	-0.01705496	0.126880892	-0.134417084	0.893072773	0.999142546
1110002J07Rik	13.74166654	-0.191084617	0.116154869	-1.64508486	0.099952312	0.999142546
1110002L01Rik	1717.057162	-0.067106495	0.080347511	-0.835203164	0.403603329	0.999142546
1110004F10Rik	1984.648991	0.008476333	0.067258751	0.126025721	0.899711564	0.999142546
1110006O24Rik	22.8899897	0.176828501	0.129960125	1.360636586	0.173628564	0.999142546
1110008P14Rik	203.7603815	0.082493562	0.112469928	0.733472168	0.463270497	0.999142546
1110012L19Rik	381.5867494	0.020327387	0.112391427	0.180862434	0.856475556	0.999142546
1110015O18Rik	0.308897772	0.009942274	0.020331469	0.489009155	0.624835215	0.999142546
1110017D15Rik	45.10340276	-0.010791248	0.130777295	-0.082516218	0.934236222	0.999142546
1110019D14Rik	351.7447973	0.058819898	0.093916153	0.626302249	0.531116712	0.999142546
1110020A21Rik	57.37453549	-0.199940892	0.130926593	-1.527122086	0.126730656	0.999142546
1110025L11Rik	1.217733446	0.011211133	0.047732215	0.23487561	0.814305281	0.999142546
1110028F18Rik	5.77729883	-0.02448318	0.08763446	-0.27937845	0.779954408	0.999142546
1110032A03Rik	659.1196002	0.139546999	0.085709178	1.628145351	0.103494069	0.999142546
1110032F04Rik	2.342810364	-0.032714574	0.063223857	-0.517440331	0.604848812	0.999142546
1110036E04Rik	9.327630233	-0.015007626	0.110740382	-0.135520807	0.892200114	0.999142546
1110038B12Rik	149.5266044	-0.027290456	0.119633672	-0.228116849	0.819555402	0.999142546
1110038F14Rik	323.6846141	-0.022114166	0.086658351	-0.255187944	0.798577942	0.999142546
1110051M20Rik	1112.870335	-0.134919691	0.077484427	-1.741249125	0.08163992	0.999142546
1110058D11Rik	1.339600544	0.038395671	0.053843189	0.713101722	0.475782814	0.999142546
1110059E24Rik	1672.161171	-0.096817864	0.076456099	-1.266319698	0.205398648	0.999142546
1110059G10Rik	302.9752618	0.07603887	0.09910121	0.767284978	0.442912098	0.999142546
1110065P20Rik	183.5883475	-0.02003698	0.11411563	-0.175584883	0.860620079	0.999142546
1190007I07Rik	72.43743268	0.053318324	0.124838053	0.427099936	0.669306539	0.999142546
1190028D05Rik	4.400481874	0.06609308	0.089671069	0.737061359	0.461085036	0.999142546
1300002E11Rik	585.6486864	-0.0049404	0.089991973	-0.054898228	0.956219544	0.999142546
1300017J02Rik	1982.856429	-0.071777322	0.088386856	-0.812081403	0.416744924	0.999142546
1500004A13Rik	73.13561356	0.20275701	0.127634804	1.58857149	0.112157169	0.999142546
1500009C09Rik	17.10969128	-0.149268923	0.081261622	-1.836893235	0.066225658	0.999142546
1500009L16Rik	433.7184772	-0.093259923	0.130891726	-0.712496699	0.476157255	0.999142546
1500011B03Rik	214.7141918	-0.03131441	0.099993309	-0.313165055	0.754155266	0.999142546
1500012K07Rik	2.711651411	0.003093148	0.066464702	0.046538199	0.962881289	0.999142546
1500015A07Rik	120.9026898	-0.061726649	0.125887219	-0.490332929	0.623898329	0.999142546
1500015L24Rik	2.580473592	0.036128371	0.059930694	0.602835864	0.546617886	0.999142546
1500026H17Rik	53.58680347	-0.021982004	0.130539935	-0.168392944	0.866274159	0.999142546
1600002D24Rik	643.0943819	0.060736436	0.130034902	0.467077954	0.640444106	0.999142546
1600010M07Rik	13.33158211	-0.040743615	0.119214299	-0.341767855	0.732525602	0.999142546
1600012H06Rik	1267.604351	0.027743934	0.103550449	0.26792674	0.78875571	0.999142546
1600012P17Rik	207940.5904	0.122189472	0.128275469	0.952555259	0.340815455	0.999142546
1600014C10Rik	971.1230196	0.027330749	0.086708009	0.315204429	0.752606443	0.999142546
1600014C23Rik	22.00385331	0.027210772	0.101973519	0.266841548	0.789591163	0.999142546
1600019K03Rik	285.1471326	-0.083382083	0.126247127	-0.66046717	0.508954079	0.999142546
1600020E01Rik	1172.923181	-0.082869519	0.089825255	-0.922563694	0.356234623	0.999142546
1600023N17Rik	7.11418449	-0.070597253	0.10337105	-0.682949945	0.494638472	0.999142546
1600025M17Rik	1376.08605	0.148899907	0.130929286	1.137254401	0.255431951	0.999142546
1600027J07Rik	8.65666868	-0.0208723	0.099535326	-0.209697409	0.833903848	0.999142546
1600029O15Rik	27.00414347	-0.104099619	0.126054854	-0.825827927	0.40890171	0.999142546
1700001C19Rik	272.4581652	-0.039216796	0.124504248	-0.3149836	0.752774106	0.999142546
1700001D01Rik	0.961102381	0.055255742	0.042979726	1.285623412	0.198574522	0.999142546
1700001G01Rik	0.824799078	0.006450359	0.034818468	0.185256825	0.8530276	0.999142546
1700001G11Rik	9.831708491	0.016977053	0.101529097	0.167213669	0.867201929	0.999142546
1700001G17Rik	6.724446079	0.016614446	0.084006715	0.197775214	0.84322094	0.999142546
1700001J03Rik	62.696608	-0.056488296	0.130901518	-0.431532784	0.66608102	0.999142546
1700001J11Rik	0.450555892	0.004619952	0.026405591	0.174961132	0.861110174	0.999142546
1700001K19Rik	10.18588401	0.040545344	0.106185348	0.381835582	0.702583324	0.999142546
1700001K23Rik	2.954123975	-0.032877625	0.07500892	-0.438316201	0.661157084	0.999142546
1700001L05Rik	891.3055624	-0.183981078	0.124102552	-1.48249231	0.138209348	0.999142546
1700001L19Rik	13.87796324	0.192809209	0.121798226	1.583021491	0.113416566	0.999142546
1700001O22Rik	6.002016762	0.024583877	0.093922797	0.261745581	0.793517596	0.999142546
1700001P01Rik	16.28081482	-0.057299297	0.117118135	-0.489243596	0.624669248	0.999142546
1700003C15Rik	1.0651734	0.042809571	0.04235783	1.010664885	0.312176849	0.999142546
1700003D09Rik	17.47938288	-0.035363792	0.120321712	-0.293910313	0.768826437	0.999142546
1700003E16Rik	4.787329629	0.060693587	0.083465086	0.727173362	0.467119762	0.999142546
1700003F12Rik	10.24248932	-0.147965628	0.104920641	-1.410262332	0.158462237	0.999142546
1700003G18Rik	25.98701408	0.141585562	0.128027889	1.10589625	0.268771428	0.999142546
1700003H04Rik	0.09278943	0.00556764	0.020331469	0.273843473	0.784204913	0.999142546
1700003M07Rik	6.481238535	0.044615093	0.095970351	0.464884126	0.642014439	0.999142546
1700003P14Rik	0.347584364	-0.002257861	0.025486677	-0.088589851	0.929407874	0.999142546
1700006A11Rik	0.472229735	0.01857698	0.026617066	0.69793491	0.485217901	0.999142546
1700006H21Rik	0.314640835	-0.009306123	0.020331469	-0.457720167	0.647153497	0.999142546
1700007F19Rik	1.899831469	0.02348467	0.046453985	0.505546942	0.613174737	0.999142546
1700007J10Rik	2.914185973	0.033702334	0.066135717	0.509593538	0.610336252	0.999142546
1700007K13Rik	7.209098389	-0.019037623	0.090297869	-0.210831367	0.833018861	0.999142546
1700007L15Rik	43.51183457	0.130340993	0.130883354	0.995856151	0.319320043	0.999142546
1700008C04Rik	1.97714955	0.065303773	0.061235908	1.06642942	0.286229569	0.999142546
1700008J07Rik	53.54380615	-0.213885374	0.12991666	-1.64632753	0.099696344	0.999142546
1700008O03Rik	7.501124335	-0.035745124	0.08714434	-0.410182972	0.681671731	0.999142546
1700009C05Rik	1.524204578	0.038037689	0.050116329	0.75898793	0.447859777	0.999142546
1700009N14Rik	4.478201115	0.007803952	0.080182835	0.09732697	0.922466739	0.999142546
1700010B08Rik	13.18478496	-0.079058816	0.099559642	-0.794084973	0.427145965	0.999142546
1700010I02Rik	1.786278447	0.006068044	0.037117272	0.163483027	0.870138136	0.999142546
1700010I14Rik	62.277011	-0.084883455	0.130737125	-0.649268175	0.516165053	0.999142546
1700010J16Rik	1.330276956	-0.009003896	0.044966883	-0.200233926	0.841297635	0.999142546
1700010N08Rik	0.376878206	0.02323345	0.025850817	0.898751102	0.368785251	0.999142546
1700011B04Rik	0.307553073	-0.009306123	0.020331469	-0.457720167	0.647153497	0.999142546
1700011C11Rik	2.82694799	0.013290432	0.073179179	0.181614931	0.85588493	0.999142546
1700011L22Rik	60.90837321	-0.022666149	0.130879981	-0.173182705	0.862507818	0.999142546
1700011M02Rik	318.237255	-0.06368693	0.116701632	-0.545724415	0.585255386	0.999142546
1700012A03Rik	0.319195342	-0.002164857	0.024961209	-0.086728856	0.930887039	0.999142546
1700012B07Rik	1.028233151	-0.029152586	0.04151245	-0.702261283	0.482516234	0.999142546
1700012B09Rik	0.990142502	0.030346	0.040078738	0.757159562	0.448954273	0.999142546
1700012C14Rik	1.537443809	-0.057319678	0.052670088	-1.088277622	0.276472567	0.999142546
1700012D01Rik	22.16523404	0.1106308	0.119117459	0.928753863	0.353016659	0.999142546
1700012D14Rik	109.8871197	0.039718646	0.12208978	0.32532327	0.744936421	0.999142546
1700012H19Rik	0.225633348	-0.005806414	0.020331469	-0.285587514	0.775194068	0.999142546
1700012I11Rik	24.27020553	-0.267150915	0.122881704	-2.174049561	0.029701413	0.999142546
1700012P22Rik	2.631083415	-0.068335641	0.069871134	-0.978023935	0.328062487	0.999142546
1700013D24Rik	2.05425126	0.037165964	0.065091752	0.570978085	0.568014498	0.999142546
1700013F07Rik	2.185010816	0.039100107	0.058609992	0.667123556	0.504693215	0.999142546
1700013G24Rik	0.332474676	0.009807323	0.025045032	0.391587571	0.695362973	0.999142546
1700013H16Rik	5.250553873	0.040359937	0.088564979	0.455709892	0.648598608	0.999142546
1700015F17Rik	12.84359092	0.060128558	0.105704352	0.568837113	0.569466686	0.999142546
1700016A09Rik	5.85464905	-0.010549773	0.079244099	-0.133130079	0.894090507	0.999142546
1700016C15Rik	4.710737023	0.09388997	0.077788712	1.206987082	0.227437119	0.999142546
1700016D06Rik	1.543493863	-0.004299869	0.05148989	-0.083508997	0.933446824	0.999142546
1700016G22Rik	24.16406725	-0.137700063	0.126705429	-1.086773184	0.277137062	0.999142546
1700016H13Rik	1.794451815	-0.025658836	0.055153075	-0.465229468	0.641767138	0.999142546
1700016K05Rik	0.101100583	-0.002306704	0.020331469	-0.113454861	0.909669948	0.999142546
1700016K19Rik	3.286325459	0.082221614	0.069643608	1.180605312	0.237759553	0.999142546
1700016L04Rik	8.772538622	0.016976216	0.112159611	0.151357655	0.879693591	0.999142546
1700016L21Rik	9.921602622	-0.130399619	0.091496361	-1.425189131	0.154102537	0.999142546
1700016P04Rik	0.905255241	-0.022195065	0.035963217	-0.61716018	0.537129078	0.999142546
1700017B05Rik	2618.503617	0.050283985	0.079510649	0.632418249	0.527113613	0.999142546
1700017G19Rik	0.102150063	-0.002306704	0.020331469	-0.113454861	0.909669948	0.999142546
1700017J07Rik	6.798613454	0.076355996	0.099036942	0.770984993	0.440715827	0.999142546
1700017N19Rik	0.646965227	-0.023222334	0.03418711	-0.679271641	0.496965761	0.999142546
1700018A04Rik	24.46472087	-0.089749749	0.114341389	-0.784927921	0.43249583	0.999142546
1700018B08Rik	1.987550007	0.050748276	0.064092917	0.791792272	0.428481809	0.999142546
1700018B24Rik	0.716018612	-0.007724758	0.037432475	-0.206365156	0.836505687	0.999142546
1700018F24Rik	0.211900476	0.00206793	0.020331469	0.101710821	0.918986213	0.999142546
1700018G05Rik	6.871163016	0.093374526	0.099961355	0.934106246	0.35024909	0.999142546
1700018L02Rik	11.25895628	-0.090110356	0.09302994	-0.968616721	0.332736457	0.999142546
1700019A02Rik	37.04224386	0.084181391	0.130770564	0.643733483	0.519748274	0.999142546
1700019C18Rik	0.398528817	0.017475891	0.026301896	0.66443467	0.506412149	0.999142546
1700019D03Rik	360.3272806	-0.090169036	0.13016132	-0.692748321	0.488467509	0.999142546
1700019N19Rik	5.582164358	-0.05288387	0.071743632	-0.737122849	0.461047645	0.999142546
1700020G17Rik	32.10218713	-0.208110163	0.124385517	-1.67310606	0.094306419	0.999142546
1700020L24Rik	2.169874744	0.037029637	0.060675055	0.610294247	0.541666908	0.999142546
1700020M21Rik	1.585282704	-0.007245092	0.056148201	-0.12903515	0.897329835	0.999142546
1700020N01Rik	12.69053963	0.148018078	0.11795832	1.254833729	0.209539126	0.999142546
1700020N15Rik	0.110799893	0.00556764	0.020331469	0.273843473	0.784204913	0.999142546
1700021F07Rik	0.154448886	0.00556764	0.020331469	0.273843473	0.784204913	0.999142546
1700021N21Rik	1.23212593	-0.035063698	0.049460546	-0.708922575	0.478372525	0.999142546
1700022A22Rik	1.459546903	0.035776516	0.054162015	0.66054625	0.508903349	0.999142546
1700022E09Rik	0.295624217	0.009403467	0.024528649	0.383366667	0.701447915	0.999142546
1700022H01Rik	6.74749319	-0.078484982	0.097870959	-0.801923095	0.422597446	0.999142546
1700022H16Rik	0.332474676	0.009807323	0.025045032	0.391587571	0.695362973	0.999142546
1700023C21Rik	0.411047836	0.006571667	0.020532914	0.320055261	0.74892644	0.999142546
1700023D09Rik	48.3505699	0.101341629	0.130609533	0.775912956	0.437800382	0.999142546
1700023F02Rik	0.438537662	0.015301509	0.021014551	0.72813873	0.466528667	0.999142546
1700024B18Rik	2.543296586	-0.050211324	0.061205424	-0.820373763	0.412003068	0.999142546
1700024F13Rik	1.207784952	-0.032332787	0.044238121	-0.730880647	0.464852058	0.999142546
1700024G13Rik	2.696869129	-0.012986822	0.071752794	-0.180993949	0.856372325	0.999142546
1700024I08Rik	2.749749399	0.057763724	0.066980346	0.86239811	0.38846848	0.999142546
1700024N05Rik	44.16474523	0.020364785	0.130936004	0.155532355	0.876401649	0.999142546
1700025B11Rik	0.129639889	0.00556764	0.020331469	0.273843473	0.784204913	0.999142546
1700025C18Rik	0.22242932	0.009942274	0.020331469	0.489009155	0.624835215	0.999142546
1700025F24Rik	5.401099172	-0.004803814	0.08691309	-0.055271462	0.955922197	0.999142546
1700025G04Rik	46634.33456	0.097524562	0.127228029	0.766533622	0.443358854	0.999142546
1700025K24Rik	0.537070154	-0.001564983	0.031954826	-0.048974855	0.960939334	0.999142546
1700025M24Rik	1.267575767	-0.024391723	0.04646556	-0.524941985	0.599623521	0.999142546
1700025N23Rik	27.58179798	0.09719993	0.120398267	0.807320008	0.41948214	0.999142546
1700026D11Rik	1.710463454	0.038093198	0.057557984	0.661823002	0.508084662	0.999142546
1700026F02Rik	0.184824325	0.00206793	0.020331469	0.101710821	0.918986213	0.999142546
1700026J14Rik	0.184824325	0.00206793	0.020331469	0.101710821	0.918986213	0.999142546
1700027A15Rik	296.5578237	-0.008776007	0.127282762	-0.068948903	0.945030292	0.999142546
1700027F06Rik	1.07058391	-0.044819006	0.048187686	-0.930092508	0.352323189	0.999142546
1700027F09Rik	1.421940272	-0.035190193	0.050615311	-0.695247985	0.486899906	0.999142546
1700027H10Rik	0.502787786	0.01832102	0.026712736	0.685853374	0.492805575	0.999142546
1700027I24Rik	125.5465056	-0.159641596	0.13090619	-1.219511437	0.222650137	0.999142546
1700027J07Rik	4.559590443	-0.020121615	0.087084696	-0.231057992	0.817269749	0.999142546
1700028D13Rik	0.409998356	0.00656483	0.020522296	0.319887677	0.74905348	0.999142546
1700028E10Rik	545.0999824	-0.024077939	0.070616661	-0.340966832	0.733128551	0.999142546
1700028I16Rik	3.446234187	0.046795723	0.079464118	0.588891236	0.555934237	0.999142546
1700028J19Rik	25.8257138	-0.006011733	0.125610994	-0.047859928	0.961827875	0.999142546
1700028K03Rik	112.3917952	-0.008152745	0.124464935	-0.065502346	0.947774039	0.999142546
1700028M03Rik	4.84882584	-0.004220969	0.083892598	-0.050313965	0.959872196	0.999142546
1700028P14Rik	99.05582589	-0.005269477	0.130134262	-0.040492621	0.96770039	0.999142546
1700028P15Rik	0.154448886	0.00556764	0.020331469	0.273843473	0.784204913	0.999142546
1700029B22Rik	0.333940016	-0.001431779	0.020331469	-0.070421832	0.943857915	0.999142546
1700029F12Rik	0.487371538	-0.016085222	0.021670463	-0.742264789	0.457926921	0.999142546
1700029H14Rik	56.29902304	-0.110919452	0.121760072	-0.910967368	0.362312568	0.999142546
1700029I15Rik	30.14031816	0.100759348	0.130771393	0.770499919	0.441003403	0.999142546
1700029J03Rik	10.72655317	-0.040589747	0.087215738	-0.465394757	0.641648788	0.999142546
1700029J07Rik	305.3392653	0.117896657	0.107053578	1.10128647	0.270771998	0.999142546
1700029M20Rik	0.102150063	-0.002306704	0.020331469	-0.113454861	0.909669948	0.999142546
1700029N11Rik	2.956686756	0.030305948	0.071721238	0.422551931	0.672622204	0.999142546
1700029P11Rik	1.193546453	-0.058729626	0.044349795	-1.324236704	0.185424445	0.999142546
1700030C10Rik	679.9823878	0.101084987	0.09011407	1.121744774	0.261970973	0.999142546
1700030C14Rik	0.85554852	-0.037223192	0.036328079	-1.024639687	0.305533231	0.999142546
1700030F04Rik	4.921403137	0.026022482	0.08051333	0.32320712	0.746538389	0.999142546
1700030J22Rik	137.0077688	0.072259355	0.112769947	0.640767836	0.521673533	0.999142546
1700030K09Rik	228.468595	-0.151283905	0.121107563	-1.249169755	0.211602992	0.999142546
1700030L20Rik	0.706423909	-0.020510715	0.023231207	-0.882894963	0.377293025	0.999142546
1700030M09Rik	0.123483284	-0.002306704	0.020331469	-0.113454861	0.909669948	0.999142546
1700030N03Rik	2.392346877	-0.024728044	0.063186504	-0.391350094	0.695538475	0.999142546
1700030O20Rik	1.124003321	0.024191132	0.047089862	0.513722708	0.607445873	0.999142546
1700031A10Rik	1.193890967	0.061933128	0.048623557	1.273726807	0.202760253	0.999142546
1700031F05Rik	32.32360088	-0.030145275	0.130610439	-0.230802953	0.817467887	0.999142546
1700031L13Rik	0.101100583	-0.002306704	0.020331469	-0.113454861	0.909669948	0.999142546
1700031M16Rik	0.31521875	0.014316909	0.020331469	0.704174837	0.481323899	0.999142546
1700031P21Rik	1.280803636	0.004104619	0.047178461	0.087001964	0.930669951	0.999142546
1700034E13Rik	0.788389312	-0.015967019	0.038922718	-0.41022363	0.681641909	0.999142546
1700034G24Rik	0.325684451	-0.009306123	0.020331469	-0.457720167	0.647153497	0.999142546
1700034H15Rik	220.5312293	0.110407238	0.105866147	1.042894651	0.296997087	0.999142546
1700034I23Rik	1.003059929	-0.019446612	0.047785484	-0.406956475	0.684039956	0.999142546
1700034K08Rik	17.14289477	-0.063872624	0.095663904	-0.667677375	0.504339555	0.999142546
1700034P13Rik	69.22112524	-0.171064667	0.130429405	-1.311549847	0.189672064	0.999142546
1700036G14Rik	0.941923432	-0.049359834	0.042649921	-1.157325337	0.247139466	0.999142546
1700037C18Rik	1.698280338	0.060687882	0.059151743	1.025969468	0.304905976	0.999142546
1700037H04Rik	558.7299915	-0.064628148	0.082720522	-0.781283125	0.434635993	0.999142546
1700039E22Rik	9.271111181	0.057116579	0.111774644	0.510997638	0.609352711	0.999142546
1700039M10Rik	1.593180182	-0.051651146	0.0602049	-0.857922621	0.390935192	0.999142546
1700040D17Rik	0.985929537	-0.009501453	0.039467572	-0.240740757	0.809756049	0.999142546
1700041A01Rik	0.530913549	-0.020164092	0.03183575	-0.633378892	0.526486246	0.999142546
1700041C23Rik	2.103735851	-0.027268078	0.060946821	-0.447407721	0.654580702	0.999142546
1700041M19Rik	0.106245386	-0.002306704	0.020331469	-0.113454861	0.909669948	0.999142546
1700042G07Rik	12.44500231	0.052891655	0.120599749	0.438571851	0.660971797	0.999142546
1700042G15Rik	0.319195342	-0.002164857	0.024961209	-0.086728856	0.930887039	0.999142546
1700042O10Rik	2.824802038	-0.045212579	0.05415592	-0.83485941	0.403796871	0.999142546
1700044C05Rik	1.057596655	-0.016015383	0.048543887	-0.32991554	0.741463781	0.999142546
1700045H11Rik	110.6163842	0.134270433	0.124409256	1.079264017	0.280470049	0.999142546
1700046C09Rik	1.848747834	0.059603062	0.045048931	1.323073859	0.185810817	0.999142546
1700047A11Rik	1.04353972	-0.035798172	0.040338954	-0.887434338	0.374845103	0.999142546
1700047E10Rik	9.014896291	-0.080474813	0.108789174	-0.739731814	0.45946274	0.999142546
1700047L14Rik	0.642486005	-0.005893902	0.027443838	-0.214762313	0.829952637	0.999142546
1700047M11Rik	4.919668851	-0.111601231	0.082320709	-1.355688398	0.175198332	0.999142546
1700048M11Rik	0.512487095	0.033746993	0.027463629	1.228788566	0.21915109	0.999142546
1700048O20Rik	15.86300027	-0.011821911	0.109849847	-0.107618819	0.914298068	0.999142546
1700049E15Rik	0.857328933	0.01174311	0.040338361	0.291115188	0.770963224	0.999142546
1700049E22Rik	0.569259147	0.001481392	0.031977718	0.046325758	0.963050609	0.999142546
1700051A21Rik	0.440668738	-0.007829422	0.026521942	-0.295205453	0.767836937	0.999142546
1700052K11Rik	243.0044551	-0.053608999	0.097670473	-0.548876211	0.583090405	0.999142546
1700054A03Rik	2.315049113	0.010884008	0.067002194	0.162442566	0.870957353	0.999142546
1700054M17Rik	0.129639889	0.00556764	0.020331469	0.273843473	0.784204913	0.999142546
1700055C04Rik	0.583769001	0.00336647	0.027523166	0.122314052	0.902650304	0.999142546
1700055D16Rik	96.85552334	-0.193998775	0.127146836	-1.525785321	0.127063338	0.999142546
1700056E22Rik	16.16616683	0.016898734	0.09036249	0.187010495	0.851652404	0.999142546
1700057G04Rik	1.957301156	-0.015726985	0.053120658	-0.296061554	0.767183074	0.999142546
1700057H15Rik	5.261848128	0.025546808	0.092597931	0.275889615	0.782632851	0.999142546
1700057H21Rik	1.527640013	0.003485047	0.048271117	0.072197355	0.94244485	0.999142546
1700060C16Rik	37.82411264	-0.254434918	0.130346266	-1.951992385	0.050939109	0.999142546
1700060C20Rik	4.061743646	0.073017234	0.076323981	0.95667487	0.338731386	0.999142546
1700061F12Rik	0.106245386	-0.002306704	0.020331469	-0.113454861	0.909669948	0.999142546
1700061I17Rik	6.51252087	0.010055852	0.085274416	0.117923439	0.906128321	0.999142546
1700061J23Rik	2.909067176	0.105773244	0.074756814	1.414897701	0.157098492	0.999142546
1700061N14Rik	29.2638415	-0.136872003	0.106513757	-1.285017136	0.198786296	0.999142546
1700063A18Rik	0.457560058	0.005188858	0.026115742	0.198686969	0.842507618	0.999142546
1700063D05Rik	4.829644118	-0.005943439	0.075615547	-0.078600755	0.937350187	0.999142546
1700063H04Rik	1.624905905	0.025062504	0.049787541	0.503389067	0.614690757	0.999142546
1700063O14Rik	0.862344462	-0.016768654	0.034567331	-0.485101193	0.627604565	0.999142546
1700064J06Rik	0.348633844	-0.002261206	0.025505369	-0.08865609	0.92935523	0.999142546
1700064M15Rik	0.442678626	-0.011328189	0.030807974	-0.367703133	0.713094605	0.999142546
1700065D16Rik	1.891675244	0.014214372	0.056684161	0.25076444	0.801996236	0.999142546
1700065J11Rik	5.603250086	-0.085521737	0.083187217	-1.028063456	0.303919979	0.999142546
1700065L07Rik	0.632722619	0.019122457	0.032169736	0.59442381	0.552228687	0.999142546
1700065O20Rik	0.184824325	0.00206793	0.020331469	0.101710821	0.918986213	0.999142546
1700066B17Rik	4.199941939	-0.041891051	0.081102289	-0.516521198	0.605490438	0.999142546
1700066B19Rik	4.727480671	-0.003949517	0.071886218	-0.054941231	0.956185284	0.999142546
1700066C05Rik	0.617416422	-0.015697989	0.020640774	-0.76053299	0.446936057	0.999142546
1700066J03Rik	0.492967561	0.003570184	0.021119655	0.169045559	0.865760806	0.999142546
1700066M21Rik	156.8860493	0.062152659	0.123662921	0.502597374	0.615247376	0.999142546
1700066N21Rik	0.758449994	0.015489345	0.034734689	0.445933044	0.655645612	0.999142546
1700066O22Rik	15.66204263	-0.068165703	0.109492715	-0.622559251	0.533574196	0.999142546
1700067G17Rik	0.428468135	-0.010969194	0.030820659	-0.35590393	0.721912512	0.999142546
1700067K01Rik	8.358824231	-0.114428988	0.086447715	-1.323678572	0.185609818	0.999142546
1700069L16Rik	3.17072116	0.043222944	0.082606637	0.523238153	0.600808534	0.999142546
1700069P05Rik	2.481842357	-0.007262061	0.065987213	-0.110052554	0.912367696	0.999142546
1700071M16Rik	0.716454732	0.01364794	0.033966098	0.401810666	0.687823372	0.999142546
1700072B07Rik	0.39292483	0.00406996	0.025588458	0.159054514	0.873625925	0.999142546
1700072I22Rik	2.211787677	0.035934379	0.068104067	0.527639254	0.597749742	0.999142546
1700072O05Rik	2.640030449	0.010933427	0.049205922	0.222197374	0.824160238	0.999142546
1700073E17Rik	0.434920091	0.004571909	0.026272462	0.174019042	0.861850497	0.999142546
1700074H08Rik	0.351239675	0.014316909	0.020331469	0.704174837	0.481323899	0.999142546
1700074P13Rik	0.09278943	0.00556764	0.020331469	0.273843473	0.784204913	0.999142546
1700080N15Rik	0.39609118	-0.005165958	0.020358425	-0.253750382	0.799688408	0.999142546
1700080O16Rik	0.472229735	0.01857698	0.026617066	0.69793491	0.485217901	0.999142546
1700081H04Rik	1.166966892	-0.039848342	0.053098685	-0.750458178	0.452978803	0.999142546
1700084D21Rik	0.102150063	-0.002306704	0.020331469	-0.113454861	0.909669948	0.999142546
1700084E18Rik	9.948155576	0.051583497	0.095082773	0.54251149	0.587466194	0.999142546
1700084F23Rik	9.396368368	0.038753375	0.092573847	0.418621196	0.675492996	0.999142546
1700084J12Rik	0.49251634	-0.026183042	0.027514357	-0.951613777	0.341292892	0.999142546
1700085C21Rik	0.09278943	0.00556764	0.020331469	0.273843473	0.784204913	0.999142546
1700086L19Rik	281.4270828	-0.013404028	0.130598199	-0.102635628	0.918252165	0.999142546
1700086O06Rik	494.1430863	-0.037636483	0.112030064	-0.335949847	0.736908687	0.999142546
1700088E04Rik	121.347249	0.080826012	0.121617701	0.664590852	0.506312222	0.999142546
1700092C02Rik	1.029586495	-0.045788946	0.048052813	-0.952887942	0.34064685	0.999142546
1700092C10Rik	1.707843429	0.008451515	0.045176263	0.187078657	0.851598962	0.999142546
1700092E19Rik	0.704398789	-0.015772946	0.033275338	-0.474013087	0.635490575	0.999142546
1700092M07Rik	4.325450893	-0.012063017	0.073635393	-0.163820907	0.869872133	0.999142546
1700093K21Rik	49.37787515	-0.232264587	0.130595676	-1.778501358	0.075321549	0.999142546
1700094D03Rik	216.957405	0.063359306	0.099872507	0.634401878	0.525818585	0.999142546
1700094J05Rik	0.790286593	-0.034629277	0.030100297	-1.150462965	0.24995324	0.999142546
1700094M24Rik	0.707270313	-0.022232243	0.042215444	-0.526637676	0.598445223	0.999142546
1700095A21Rik	2.379930183	0.010912642	0.057836032	0.188682413	0.850341736	0.999142546
1700095B10Rik	0.230740472	0.00206793	0.020331469	0.101710821	0.918986213	0.999142546
1700095J12Rik	0.129639889	0.00556764	0.020331469	0.273843473	0.784204913	0.999142546
1700096J18Rik	8.541826201	0.178609374	0.109939377	1.624616942	0.104244205	0.999142546
1700096K18Rik	50.33562642	-0.0128955	0.129265505	-0.099759795	0.920535028	0.999142546
1700096P03Rik	4.183058154	-0.031867514	0.067923066	-0.469170722	0.638947612	0.999142546
1700097N02Rik	0.703196277	0.038289349	0.041559042	0.921324155	0.356881214	0.999142546
1700099I09Rik	2.14664736	-0.068092675	0.058635162	-1.161294222	0.245522269	0.999142546
1700100I10Rik	0.748675279	0.002890971	0.038704559	0.07469329	0.940458747	0.999142546
1700101I11Rik	10.21268958	-0.104677458	0.103077025	-1.015526579	0.309854883	0.999142546
1700101O22Rik	0.453169792	0.018088602	0.02654496	0.681432617	0.49559779	0.999142546
1700102H20Rik	4.988855808	-0.010157014	0.094810297	-0.10712986	0.914685958	0.999142546
1700102P08Rik	42.56701767	-0.142549496	0.130563947	-1.091798309	0.274921762	0.999142546
1700104L18Rik	0.452415256	0.005162836	0.026048995	0.198197133	0.842890831	0.999142546
1700105P06Rik	27.53706815	0.090959373	0.130870022	0.695035975	0.487032757	0.999142546
1700108F19Rik	33.48161076	-0.074098291	0.130458716	-0.567982677	0.570046731	0.999142546
1700109G14Rik	5.590711265	-0.1079498	0.092798968	-1.163265097	0.244721962	0.999142546
1700109G15Rik	0.361429842	0.006442565	0.020331469	0.316876502	0.751337312	0.999142546
1700109H08Rik	1160.331272	-0.070281804	0.114252155	-0.615146422	0.538458027	0.999142546
1700109I08Rik	1.38757579	0.063874604	0.04145064	1.540979926	0.123321672	0.999142546
1700110C19Rik	64.78256769	0.129194737	0.127576329	1.012685797	0.311210264	0.999142546
1700110I01Rik	185.1758485	0.213870431	0.126931777	1.684924269	0.092003184	0.999142546
1700110I07Rik	1.176239525	-0.010271401	0.044666413	-0.22995804	0.818124375	0.999142546
1700110K17Rik	40.77698098	-0.073798445	0.093562048	-0.788764739	0.430249522	0.999142546
1700111N16Rik	107.375841	0.13054386	0.129845697	1.005376864	0.314715416	0.999142546
1700112H15Rik	1.15658888	-0.010644069	0.051458357	-0.206848205	0.836128408	0.999142546
1700112J05Rik	0.22242932	0.009942274	0.020331469	0.489009155	0.624835215	0.999142546
1700112J16Rik	120.4870061	-0.04844392	0.129478855	-0.374145411	0.708296135	0.999142546
1700113A16Rik	25.1756664	-0.008695849	0.120181264	-0.072356109	0.942318514	0.999142546
1700113H08Rik	33.77639474	-0.092814456	0.125745367	-0.738114318	0.460444984	0.999142546
1700116B05Rik	0.438702034	0.018064153	0.026733537	0.675711284	0.49922397	0.999142546
1700119H24Rik	1.267631965	-0.011065956	0.042749256	-0.258857281	0.79574536	0.999142546
1700120C14Rik	48.7866212	0.190106824	0.129106451	1.472481212	0.140890977	0.999142546
1700120E14Rik	1.831039431	-0.003440147	0.065549386	-0.05248175	0.958144837	0.999142546
1700120G07Rik	0.09278943	0.00556764	0.020331469	0.273843473	0.784204913	0.999142546
1700120K04Rik	3.480425545	0.045577375	0.066660926	0.683719505	0.494152304	0.999142546
1700121L16Rik	1.150185993	0.025145665	0.047507027	0.529304105	0.596594508	0.999142546
1700121N20Rik	0.129639889	0.00556764	0.020331469	0.273843473	0.784204913	0.999142546
1700122C19Rik	0.284088775	0.009942274	0.020331469	0.489009155	0.624835215	0.999142546
1700122H20Rik	19.81211918	-0.052051947	0.110563711	-0.470786908	0.637792915	0.999142546
1700122O11Rik	0.632014132	-0.033538894	0.03758872	-0.892259536	0.372253838	0.999142546
1700123J17Rik	1.469098638	0.016972527	0.057442335	0.295470697	0.767634334	0.999142546
1700123M08Rik	175.6679727	-0.165250221	0.108469936	-1.523465645	0.12764225	0.999142546
1700123O12Rik	25.82367366	0.123359317	0.129115095	0.955421345	0.339364664	0.999142546
1700123O20Rik	582.9219839	-0.011105703	0.099067645	-0.112102225	0.910742353	0.999142546
1700124L16Rik	5.638871366	-0.047180216	0.093837539	-0.502786159	0.615114626	0.999142546
1700125G22Rik	1.699399542	0.04343037	0.048212365	0.900813932	0.367687259	0.999142546
1700125H03Rik	0.318736157	-0.009306123	0.020331469	-0.457720167	0.647153497	0.999142546
1700125H20Rik	31.17935754	-0.131062728	0.129391738	-1.012914196	0.311101147	0.999142546
1700126H18Rik	13.18210018	-0.081201691	0.101170277	-0.802623987	0.4221921	0.999142546
1700128A07Rik	2.947318672	0.045433211	0.068815917	0.660213696	0.509116704	0.999142546
1700128F08Rik	2.376805162	-0.01660241	0.06008397	-0.276320122	0.782302202	0.999142546
1700129C05Rik	0.194184958	-0.005806414	0.020331469	-0.285587514	0.775194068	0.999142546
1810006J02Rik	6.645096152	-0.042762722	0.084291256	-0.507320976	0.611929623	0.999142546
1810007D17Rik	1.654204979	0.042667886	0.052885549	0.806796699	0.419783621	0.999142546
1810008I18Rik	0.123483284	-0.002306704	0.020331469	-0.113454861	0.909669948	0.999142546
1810009J06Rik	0.102150063	-0.002306704	0.020331469	-0.113454861	0.909669948	0.999142546
1810010H24Rik	86.35412956	0.07168421	0.120925642	0.592795782	0.553317831	0.999142546
1810012K16Rik	22.64385556	-0.007041515	0.121871562	-0.057778164	0.953925332	0.999142546
1810013L24Rik	12131.43966	-0.033669677	0.045204627	-0.744828096	0.456375648	0.999142546
1810014B01Rik	10.99843748	0.06384304	0.106483494	0.599558089	0.548800786	0.999142546
1810019D21Rik	109.7450278	0.151141833	0.123862306	1.220240746	0.222373625	0.999142546
1810020O05Rik	9.282112184	-0.024865052	0.090873617	-0.273622344	0.784374861	0.999142546
1810021B22Rik	48.57448495	0.029272322	0.130920923	0.223587806	0.823078053	0.999142546
1810024B03Rik	95.98431225	-0.024127858	0.117034332	-0.20616051	0.836665533	0.999142546
1810026B05Rik	2632.272643	0.015547952	0.069641763	0.223256157	0.823336148	0.999142546
1810030O07Rik	1233.362487	-0.025593739	0.056565116	-0.452465064	0.650933984	0.999142546
1810034E14Rik	80.29353685	-0.126178421	0.130761847	-0.964948293	0.334570711	0.999142546
1810037I17Rik	772.5980799	-0.066465889	0.096229035	-0.690705134	0.489750862	0.999142546
1810041H14Rik	17.36079216	-0.086187999	0.123047929	-0.700442501	0.483651002	0.999142546
1810044D09Rik	29.31582196	-0.035235188	0.128680104	-0.273820013	0.784222943	0.999142546
1810046K07Rik	1.770664516	-0.033133719	0.05596394	-0.592054796	0.553813896	0.999142546
1810053B23Rik	9.966153173	0.035475454	0.101597338	0.349177002	0.726956431	0.999142546
1810055G02Rik	608.7540238	-0.007914053	0.115995465	-0.068227262	0.945604726	0.999142546
1810058I24Rik	1753.327126	0.033126831	0.075965167	0.436079223	0.662779251	0.999142546
1810062G17Rik	127.2658588	0.07386891	0.117204419	0.630257045	0.528526422	0.999142546
1810062O18Rik	143.9289657	-0.124965269	0.130086561	-0.960631658	0.336737405	0.999142546
1810064F22Rik	4.484603686	-0.014243392	0.083853323	-0.169860794	0.865119615	0.999142546
1810065E05Rik	0.428173191	0.006441286	0.030977686	0.207933075	0.835281223	0.999142546
2010001A14Rik	115.8132353	-0.02589736	0.120866318	-0.214264486	0.830340811	0.999142546
2010003K11Rik	246.4673678	-0.048910985	0.076936088	-0.635735282	0.524948976	0.999142546
2010009K17Rik	1.357896975	-0.009931596	0.054188636	-0.183278201	0.854579738	0.999142546
2010010A06Rik	12.90904199	-0.071915223	0.112859835	-0.637208298	0.523989173	0.999142546
2010016I18Rik	8.772799682	-0.082388749	0.106760001	-0.771719255	0.440280724	0.999142546
2010106C02Rik	1.994382307	0.035325235	0.061444701	0.57491101	0.565351483	0.999142546
2010106E10Rik	1.391077929	-0.026185654	0.050183616	-0.521796877	0.601811764	0.999142546
2010109A12Rik	60.89147345	-0.229126394	0.130936498	-1.749904711	0.080134758	0.999142546
2010204K13Rik	1329.708621	-0.066851767	0.115426847	-0.579170001	0.562474471	0.999142546
2010300C02Rik	318.7555725	0.060142147	0.120135652	0.500618639	0.616639542	0.999142546
2010308F09Rik	33.10738004	0.034416741	0.114709417	0.300034138	0.764151116	0.999142546
2010310C07Rik	253.2513709	-0.157831303	0.130709696	-1.207494992	0.227241573	0.999142546
2010315B03Rik	893.5275833	0.083824046	0.077101666	1.087188526	0.276953501	0.999142546
2010320M18Rik	114.883491	-0.017700207	0.11539033	-0.153394194	0.878087424	0.999142546
2200002D01Rik	320.2616435	-0.148703506	0.116023691	-1.281665024	0.199960179	0.999142546
2200002J24Rik	0.123483284	-0.002306704	0.020331469	-0.113454861	0.909669948	0.999142546
2210016F16Rik	1021.181899	-0.086469824	0.12638757	-0.684163987	0.49387162	0.999142546
2210039B01Rik	18.0095764	-0.10174965	0.125212382	-0.812616514	0.41643796	0.999142546
2210404E10Rik	1.576253488	-0.015740321	0.049744153	-0.31642554	0.751679534	0.999142546
2210406O10Rik	29.385074	-0.006238764	0.130846419	-0.047680055	0.96197123	0.999142546
2210407C18Rik	1.441955046	-0.00653547	0.035839014	-0.18235631	0.85530311	0.999142546
2210408F21Rik	1077.453496	-0.068986695	0.101839022	-0.677409243	0.498146336	0.999142546
2210408I21Rik	3748.195696	0.100001151	0.067843688	1.473993448	0.140483355	0.999142546
2210409E12Rik	4.213316303	-0.018751636	0.071736481	-0.261396098	0.793787066	0.999142546
2210414B05Rik	0.773900135	-0.011202824	0.03398392	-0.329650722	0.741663892	0.999142546
2210416O15Rik	1.261879302	0.011269833	0.047482925	0.237344967	0.81238918	0.999142546
2210417A02Rik	1.779358329	-0.060687091	0.053711193	-1.129877923	0.258527668	0.999142546
2210420H20Rik	0.221674784	0.00206793	0.020331469	0.101710821	0.918986213	0.999142546
2300002M23Rik	0.30645019	-0.009306123	0.020331469	-0.457720167	0.647153497	0.999142546
2300009A05Rik	210.746832	-0.022020671	0.092423812	-0.238257552	0.811681342	0.999142546
2310001H17Rik	57.31344711	-0.039707054	0.130474375	-0.304328375	0.760877729	0.999142546
2310001K24Rik	0.092034894	-0.002306704	0.020331469	-0.113454861	0.909669948	0.999142546
2310002D06Rik	29.67492986	-0.113176319	0.121782403	-0.929332287	0.352716907	0.999142546
2310002F09Rik	14.30937313	-0.005152755	0.112056288	-0.045983628	0.963323299	0.999142546
2310003N18Rik	0.202201166	-0.005806414	0.020331469	-0.285587514	0.775194068	0.999142546
2310005E17Rik	0.388829507	0.004049116	0.025525916	0.15862764	0.873962251	0.999142546
2310008N11Rik	13.00067899	-0.020771231	0.111528195	-0.186241972	0.852255011	0.999142546
2310009B15Rik	98.23242659	-0.057165766	0.117028628	-0.488476768	0.625212177	0.999142546
2310010J17Rik	92.34395797	-0.061509861	0.11985472	-0.513203495	0.607808981	0.999142546
2310015A10Rik	582.0922035	0.008397817	0.077878139	0.107832793	0.914128329	0.999142546
2310015D24Rik	5.609872157	-0.056804395	0.057995141	-0.979468173	0.327348707	0.999142546
2310016D03Rik	1.490764496	-0.063274416	0.048188069	-1.313072249	0.189158604	0.999142546
2310016G11Rik	22.02513313	0.005861908	0.122087957	0.048013813	0.961705234	0.999142546
2310020H05Rik	0.410596615	-0.021093654	0.026111151	-0.807840861	0.419182199	0.999142546
2310022A10Rik	611.089168	0.051620156	0.095877952	0.538394441	0.590304763	0.999142546
2310022B05Rik	2659.223968	0.008064503	0.106462793	0.075749501	0.939618393	0.999142546
2310030A07Rik	18.5220346	-0.202171663	0.121075992	-1.669791513	0.09496062	0.999142546
2310030G06Rik	1322.827393	-0.019303332	0.118189379	-0.163325436	0.870262208	0.999142546
2310033P09Rik	172.4831776	0.125773705	0.109681743	1.146715053	0.251499407	0.999142546
2310034G01Rik	4.106016828	-0.018885198	0.077745461	-0.24291062	0.808074638	0.999142546
2310034O05Rik	113.4347753	-0.036470364	0.12512259	-0.291477054	0.770686491	0.999142546
2310039H08Rik	86.60010992	-0.057368613	0.123693411	-0.463796839	0.642793308	0.999142546
2310039L15Rik	6.71126334	-0.204821656	0.094925113	-2.157718328	0.030949738	0.999142546
2310040G24Rik	13.2452631	0.050073541	0.120657555	0.415005435	0.678137924	0.999142546
2310043L19Rik	1.706530818	-0.01320375	0.061408547	-0.21501486	0.829755733	0.999142546
2310043M15Rik	2.492224737	-0.034587163	0.055947391	-0.618208683	0.536437787	0.999142546
2310050C09Rik	1.212082826	-0.085554088	0.04675556	-1.829816358	0.067277404	0.999142546
2310057J18Rik	0.961533915	0.011101034	0.0354052	0.313542463	0.753868565	0.999142546
2310065F04Rik	0.110799893	0.00556764	0.020331469	0.273843473	0.784204913	0.999142546
2310069B03Rik	9.240756341	0.080753331	0.105101778	0.768334586	0.442288432	0.999142546
2310069G16Rik	5.410669736	0.053229436	0.092513168	0.575371449	0.565040109	0.999142546
2310075C17Rik	0.313001059	-0.001431779	0.020331469	-0.070421832	0.943857915	0.999142546
2310079G19Rik	0.246966569	-0.005806414	0.020331469	-0.285587514	0.775194068	0.999142546
2310081J21Rik	2.818205014	-0.041450291	0.072122184	-0.574723189	0.565478522	0.999142546
2400006E01Rik	259.9481732	-0.02755571	0.108109668	-0.254886636	0.798810659	0.999142546
2410002F23Rik	1414.136942	-0.03804934	0.115743016	-0.328739836	0.742352341	0.999142546
2410003L11Rik	260.8508579	-0.10168313	0.11456204	-0.887581344	0.374765992	0.999142546
2410004B18Rik	609.260155	0.103149891	0.107633318	0.958345359	0.337888638	0.999142546
2410004I01Rik	1.053636454	-0.030533203	0.037055604	-0.823983399	0.409948991	0.999142546
2410004P03Rik	23.22159035	0.246192687	0.128508959	1.91576283	0.055395291	0.999142546
2410006H16Rik	566.4281421	-0.032424004	0.097523986	-0.332472099	0.739532804	0.999142546
2410012E07Rik	0.971871514	-0.020888331	0.035000224	-0.59680563	0.550637159	0.999142546
2410017I17Rik	10.9839799	0.083909789	0.094204903	0.890715725	0.373081696	0.999142546
2410018L13Rik	1640.172527	0.209252286	0.08257535	2.534076884	0.011274399	0.999142546
2410021H03Rik	1.733312158	-0.038587997	0.053671684	-0.718963784	0.472163234	0.999142546
2410022M11Rik	60.1199563	-0.122766919	0.129262411	-0.949749566	0.342239518	0.999142546
2410124H12Rik	14.38599262	-0.049992882	0.12187146	-0.410209923	0.681651962	0.999142546
2410131K14Rik	732.7054038	0.101057663	0.101077282	0.999805903	0.317404449	0.999142546
2410137M14Rik	1.265780958	0.011404408	0.042029667	0.271341862	0.786128113	0.999142546
2410141K09Rik	70.42845532	0.19652666	0.130565911	1.5051912	0.132274927	0.999142546
2500002B13Rik	146.6039129	0.187069942	0.112733747	1.659396116	0.097035998	0.999142546
2500004C02Rik	112.8504356	0.009060589	0.110395436	0.082073941	0.934587915	0.999142546
2510002D24Rik	272.3628174	-0.182235233	0.094650914	-1.925340454	0.05418678	0.999142546
2510003B16Rik	149.2562297	-0.023665298	0.126673535	-0.18682117	0.851800848	0.999142546
2510039O18Rik	2146.334494	-0.046823093	0.065679268	-0.712905226	0.475904405	0.999142546
2610001J05Rik	219.1715564	-0.135746262	0.114222822	-1.188433793	0.234662549	0.999142546
2610002M06Rik	791.308065	-0.005672279	0.086528578	-0.06555382	0.947733056	0.999142546
2610005L07Rik	1151.153396	-0.043478141	0.078423778	-0.554399984	0.579305137	0.999142546
2610008E11Rik	1612.816083	-0.085996635	0.108465216	-0.792849894	0.427865283	0.999142546
2610016A17Rik	1.606117295	-0.007614311	0.054777006	-0.139005613	0.889445714	0.999142546
2610020C07Rik	168.0430097	-0.213423395	0.118182468	-1.80588033	0.070937034	0.999142546
2610027K06Rik	268.0902765	-0.049136684	0.125979218	-0.390038011	0.69650844	0.999142546
2610028H24Rik	3.739759799	-0.133891464	0.082676381	-1.619464487	0.105347361	0.999142546
2610035D17Rik	4462.696759	-0.031814563	0.123304043	-0.258017192	0.796393639	0.999142546
2610035F20Rik	0.154448886	0.00556764	0.020331469	0.273843473	0.784204913	0.999142546
2610037D02Rik	16.84043916	0.066624473	0.119523575	0.557417005	0.57724255	0.999142546
2610042L04Rik	9.223363208	-0.004612821	0.10195231	-0.045244889	0.963912114	0.999142546
2610044O15Rik8	636.6564698	-0.124972231	0.088505429	-1.412028979	0.157941429	0.999142546
2610203C22Rik	705.8770596	0.05454305	0.123974392	0.43995416	0.659970308	0.999142546
2610206C17Rik	277.3329961	-0.089717091	0.106343215	-0.843655998	0.398861663	0.999142546
2610301B20Rik	1414.562159	0.060921061	0.087294666	0.697878387	0.485253252	0.999142546
2610306M01Rik	63.95115991	-0.12607287	0.12879576	-0.97885885	0.327649727	0.999142546
2610307P16Rik	3704.231021	0.084258125	0.130520822	0.645553133	0.518568798	0.999142546
2610316D01Rik	4.382671068	-0.091523623	0.072689534	-1.259103168	0.20799307	0.999142546
2610318M16Rik	5.525843168	0.027536353	0.087697183	0.313993586	0.75352591	0.999142546
2610318N02Rik	10.55492901	0.038411841	0.108201887	0.355001582	0.722588406	0.999142546
2610507B11Rik	6738.819309	0.019201783	0.058859721	0.326229602	0.744250646	0.999142546
2610507I01Rik	362.9497845	0.021860931	0.092589108	0.236106938	0.81334969	0.999142546
2610524H06Rik	167.6311523	0.076573256	0.13046827	0.586910947	0.557263517	0.999142546
2610528A11Rik	319.8138197	0.122999927	0.130257182	0.94428518	0.345023937	0.999142546
2610528J11Rik	288.3017387	-0.073995865	0.130465178	-0.567169467	0.57059905	0.999142546
2700012I20Rik	9.075623145	0.155418917	0.103255127	1.505193227	0.132274406	0.999142546
2700038G22Rik	140.6148309	-0.176494099	0.129372517	-1.364231785	0.172494627	0.999142546
2700046A07Rik	35.54387611	0.026181016	0.12934934	0.202405486	0.83959974	0.999142546
2700046G09Rik	94.74905318	0.034077256	0.114506098	0.297602103	0.766006869	0.999142546
2700049A03Rik	1476.696131	0.152483168	0.082142964	1.856314421	0.063408755	0.999142546
2700054A10Rik	669.2911826	0.022986377	0.097674632	0.235336198	0.813947802	0.999142546
2700062C07Rik	334.5881721	-0.081594111	0.07899332	-1.032924183	0.301639381	0.999142546
2700069I18Rik	1.390689719	0.054172798	0.055055243	0.983971637	0.325129459	0.999142546
2700070H01Rik	0.445246849	-0.021023313	0.026248635	-0.800929771	0.423172304	0.999142546
2700081O15Rik	1038.226944	-0.02671053	0.100025056	-0.267038386	0.789439606	0.999142546
2700089I24Rik	63.70437889	0.012532499	0.128304779	0.097677573	0.922188325	0.999142546
2700097O09Rik	580.852946	-0.018795276	0.11741574	-0.160074582	0.872822324	0.999142546
2700099C18Rik	62.81121644	-0.124559059	0.129563451	-0.961374969	0.336363665	0.999142546
2810001G20Rik	144.2950899	0.076566229	0.106523695	0.718771812	0.472281529	0.999142546
2810002D19Rik	69.62824758	0.024842511	0.124535712	0.199481024	0.841886486	0.999142546
2810004N23Rik	754.1972639	-0.022359947	0.082766966	-0.270155446	0.787040668	0.999142546
2810006K23Rik	195.356681	0.09186184	0.11259232	0.815880159	0.414568681	0.999142546
2810013P06Rik	541.7028025	0.038108829	0.097260396	0.391822678	0.695189238	0.999142546
2810021J22Rik	482.4855168	-0.022481252	0.086968719	-0.258498139	0.796022485	0.999142546
2810025M15Rik	147.2547268	0.024229754	0.116883441	0.207298432	0.835776799	0.999142546
2810029C07Rik	173.8810559	0.009342564	0.099935628	0.093485819	0.925517616	0.999142546
2810032G03Rik	138.2261514	0.12022716	0.127527663	0.942753577	0.345806962	0.999142546
2810047C21Rik1	62.50185325	0.193822027	0.130300257	1.487503036	0.136882002	0.999142546
2810049E08Rik	0.89581074	0.022999867	0.034929414	0.658467004	0.510238093	0.999142546
2810403D21Rik	769.7297061	0.07312629	0.079432794	0.920605788	0.357256279	0.999142546
2810404M03Rik	7.939192371	0.063507075	0.098541796	0.64446841	0.519271736	0.999142546
2810408A11Rik	45.2277449	-0.026095372	0.130562429	-0.199868926	0.841583093	0.999142546
2810408I11Rik	25.08249915	0.168266026	0.130658528	1.287830407	0.197805005	0.999142546
2810410L24Rik	54.03265487	0.079725464	0.130358142	0.611587916	0.540810435	0.999142546
2810414N06Rik	47.34364721	0.047091807	0.130292369	0.361431815	0.717776668	0.999142546
2810425M01Rik	2.946267759	0.038505226	0.078893342	0.488066863	0.625502481	0.999142546
2810429I04Rik	5.975551952	-0.01058222	0.078708857	-0.134447635	0.893048616	0.999142546
2810433D01Rik	30.26221269	-0.032202478	0.128735844	-0.25014384	0.802476114	0.999142546
2810442N19Rik	81.43119758	-0.025022738	0.130403156	-0.191887516	0.847830316	0.999142546
2810454H06Rik	54.09710115	-0.059692033	0.130913259	-0.455966294	0.648414217	0.999142546
2810459M11Rik	102.655485	-0.065756543	0.081556216	-0.806272617	0.420085676	0.999142546
2900005J15Rik	83.99339127	0.266585009	0.121461389	2.194812786	0.02817703	0.999142546
2900009J06Rik	77.81422189	0.073730082	0.128235377	0.574958986	0.565319036	0.999142546
2900026A02Rik	9121.882955	0.073655625	0.105866952	0.695737662	0.486593135	0.999142546
2900041M22Rik	0.683056648	-0.017491469	0.028377129	-0.616393199	0.537635041	0.999142546
2900052L18Rik	116.413243	0.033856483	0.125646084	0.269459115	0.7875764	0.999142546
2900052N01Rik	1.676789001	0.018058726	0.055688045	0.324283713	0.745723249	0.999142546
2900057B20Rik	5.842597818	-0.048291648	0.09834354	-0.491050531	0.623390708	0.999142546
2900060B14Rik	31.75641597	-0.051184775	0.130934596	-0.390918646	0.695857371	0.999142546
2900076A07Rik	634.8384229	0.018343512	0.077471363	0.236777963	0.812829049	0.999142546
2900079G21Rik	35.98415852	-0.123995021	0.125124404	-0.990973924	0.321698313	0.999142546
2900092D14Rik	0.858497144	0.04719854	0.04057231	1.163319026	0.244700089	0.999142546
2900093K20Rik	39.22135463	-0.033502625	0.130690123	-0.256351624	0.797679339	0.999142546
2900097C17Rik	5921.094006	0.118233799	0.063414257	1.864467147	0.062256131	0.999142546
3000002C10Rik	15.71450519	0.187714393	0.117248926	1.600990304	0.109379067	0.999142546
3010001F23Rik	187.4877518	0.055154285	0.115244343	0.47858562	0.63223345	0.999142546
3010003L21Rik	19.86719472	0.120120234	0.126735651	0.947801455	0.34323054	0.999142546
3110009E18Rik	328.8836223	-0.101674394	0.099693433	-1.019870527	0.307789869	0.999142546
3110009F21Rik	1.396466528	-0.027564785	0.026800134	-1.028531598	0.303699835	0.999142546
3110015C05Rik	2.124039873	-0.027866896	0.052803111	-0.527751028	0.597672151	0.999142546
3110021A11Rik	5.729990958	-0.115966581	0.0942451	-1.230478619	0.218517929	0.999142546
3110039M20Rik	1.59194274	-0.033842238	0.051527656	-0.656778148	0.511323577	0.999142546
3110040M04Rik	0.154448886	0.00556764	0.020331469	0.273843473	0.784204913	0.999142546
3110040N11Rik	260.1000548	0.018931447	0.088308801	0.214377808	0.830252446	0.999142546
3110045C21Rik	30.71864037	0.023426074	0.130643628	0.179312791	0.857692104	0.999142546
3110056K07Rik	900.723907	0.022762999	0.086105278	0.264362414	0.791500671	0.999142546
3110070M22Rik	18.27668548	0.101217592	0.111878466	0.904710224	0.365618923	0.999142546
3110082I17Rik	735.2072297	-0.018173321	0.094208607	-0.192905106	0.847033286	0.999142546
3110082J24Rik	0.129639889	0.00556764	0.020331469	0.273843473	0.784204913	0.999142546
3110099E03Rik	3.451302487	0.123032509	0.081360876	1.512182695	0.130487392	0.999142546
3300002I08Rik	1133.321	0.21612893	0.076470303	2.82631192	0.004708739	0.999142546
3300002P13Rik	0.647410862	-0.005881674	0.027053339	-0.217410267	0.827888631	0.999142546
3300005D01Rik	116.4346111	-0.02911934	0.110930211	-0.262501438	0.792934877	0.999142546
3425401B19Rik	138.9225448	-0.02565211	0.121372751	-0.21134983	0.832614303	0.999142546
3632454L22Rik	811.5545106	0.074085758	0.115199342	0.643109213	0.520153237	0.999142546
3830403N18Rik	80.26891419	0.008975742	0.12836809	0.069921913	0.944255812	0.999142546
3830406C13Rik	751.6020059	0.030394914	0.087885906	0.34584515	0.729459092	0.999142546
3830408C21Rik	190.7667068	0.170979511	0.120980597	1.413280444	0.157573282	0.999142546
3830417A13Rik	3447.900375	0.098829994	0.065809756	1.501752931	0.133160928	0.999142546
3830432H09Rik	175.3786359	0.108581608	0.129547963	0.838157588	0.401942203	0.999142546
3930402G23Rik	194.9025356	-0.08049069	0.064740399	-1.243283823	0.213763263	0.999142546
4430402I18Rik	150.3333724	-0.061521792	0.128514573	-0.478714523	0.632141733	0.999142546
4631405J19Rik	0.891496378	0.0337519	0.041329393	0.816656092	0.41412499	0.999142546
4632404H12Rik	142.7805256	-0.005854684	0.116657962	-0.050186749	0.959973571	0.999142546
4632415L05Rik	218.976463	-0.138783005	0.106182335	-1.307025359	0.191204099	0.999142546
4632427E13Rik	174.6706516	-0.073959991	0.115383647	-0.640991962	0.521527905	0.999142546
4632428C04Rik	57.63373559	-0.056564585	0.123843944	-0.456740826	0.647857343	0.999142546
4732414G09Rik	1.276521496	0.013724652	0.046314564	0.296335554	0.766973836	0.999142546
4732416N19Rik	880.0947616	0.031499877	0.112425522	0.280184395	0.779336038	0.999142546
4732471J01Rik	831.0819669	-0.093418612	0.072789518	-1.283407477	0.199349356	0.999142546
4732490B19Rik	2.411043181	0.017264778	0.052861359	0.326604879	0.743966753	0.999142546
4732491K20Rik	90.53748305	-0.05909274	0.127214005	-0.464514425	0.642279227	0.999142546
4831407H17Rik	0.184069788	-0.005806414	0.020331469	-0.285587514	0.775194068	0.999142546
4831440E17Rik	94.65266956	-0.008310331	0.130442946	-0.063708551	0.949202296	0.999142546
4833411C07Rik	17.00811605	-0.163735244	0.087026059	-1.881450759	0.059910628	0.999142546
4833412C05Rik	36.41481479	-0.098430893	0.130770866	-0.752697415	0.451631763	0.999142546
4833415N18Rik	1.531926305	0.057344451	0.054897458	1.044573882	0.296219956	0.999142546
4833417C18Rik	31.36783401	0.094898912	0.13075423	0.725780816	0.467973149	0.999142546
4833418N02Rik	204.6607087	-0.087354654	0.095113455	-0.918425829	0.358395973	0.999142546
4833419F23Rik	371.9451782	-0.139429211	0.126875773	-1.098942752	0.271793037	0.999142546
4833420G17Rik	2663.358052	0.035193808	0.093551883	0.376195613	0.706771477	0.999142546
4833422C13Rik	1438.910628	-0.080208534	0.129024177	-0.621655072	0.5341687	0.999142546
4833422M21Rik	38.57140403	-0.115372414	0.129921764	-0.888014529	0.374532936	0.999142546
4833427F10Rik	8.748055906	-0.025418446	0.093014181	-0.273274953	0.784641867	0.999142546
4833427G06Rik	9.806695463	0.144238112	0.106342516	1.356354135	0.174986519	0.999142546
4833428L15Rik	0.184824325	0.00206793	0.020331469	0.101710821	0.918986213	0.999142546
4833439L19Rik	2420.222224	-0.063709207	0.099784133	-0.638470318	0.52316757	0.999142546
4921504A21Rik	28.15430007	-0.113132781	0.13091915	-0.864142341	0.387509702	0.999142546
4921504E06Rik	4.0084595	0.086328433	0.076905669	1.122523661	0.261639853	0.999142546
4921507G05Rik	1.489188887	-0.016861426	0.036522127	-0.461676996	0.64431297	0.999142546
4921507P07Rik	62.2511141	-0.032503272	0.128346644	-0.25324598	0.800078137	0.999142546
4921508D12Rik	1.564713558	0.009828084	0.05942572	0.165384347	0.868641474	0.999142546
4921509C19Rik	1.37552257	-0.016128349	0.048062293	-0.335571773	0.737193813	0.999142546
4921509O07Rik	8.574745775	0.18965277	0.100111355	1.894418175	0.058169526	0.999142546
4921511C10Rik	4.684638473	-0.055765835	0.057634642	-0.967574929	0.333256703	0.999142546
4921511I17Rik	0.446773948	-0.008074384	0.026050964	-0.309945678	0.756602266	0.999142546
4921513H07Rik	0.702048327	0.022372058	0.029475511	0.759004937	0.447849603	0.999142546
4921515E04Rik	5.039996953	0.18464124	0.092905996	1.987398537	0.04687825	0.999142546
4921517D22Rik	0.212490771	-0.005806414	0.020331469	-0.285587514	0.775194068	0.999142546
4921518K17Rik	1.310866722	0.01288029	0.046856429	0.274888428	0.783401958	0.999142546
4921524J17Rik	848.9038145	0.062157468	0.092697806	0.670538717	0.502514434	0.999142546
4921524L21Rik	6.180440695	-0.061417601	0.082912592	-0.740751186	0.458844317	0.999142546
4921525O09Rik	22.96662859	-0.15562005	0.127845283	-1.217252969	0.223507982	0.999142546
4921529L05Rik	1.644056155	-0.037145561	0.05260746	-0.706089228	0.48013265	0.999142546
4921531C22Rik	125.4813751	0.011591352	0.130579412	0.088768601	0.929265812	0.999142546
4921531P14Rik	2.814168719	0.008993684	0.066048718	0.136167435	0.891688919	0.999142546
4921534H16Rik	0.110799893	0.00556764	0.020331469	0.273843473	0.784204913	0.999142546
4921536K21Rik	72.16667337	0.08357013	0.12998307	0.642930884	0.520268949	0.999142546
4921539E11Rik	7.377030873	0.114970386	0.107780749	1.066706135	0.286104556	0.999142546
4922502B01Rik	2.244332515	-0.026227029	0.062676523	-0.418450608	0.675617692	0.999142546
4922502H24Rik	0.154448886	0.00556764	0.020331469	0.273843473	0.784204913	0.999142546
4930401C15Rik	2.566480814	0.011589589	0.074586714	0.155384097	0.876518521	0.999142546
4930401O10Rik	0.204300127	-0.005806414	0.020331469	-0.285587514	0.775194068	0.999142546
4930401O12Rik	9.951377101	-0.047970502	0.106368356	-0.450984703	0.652000574	0.999142546
4930402F06Rik	6.477571739	0.052118204	0.095944262	0.543213355	0.586982913	0.999142546
4930402H24Rik	8583.756286	0.083100514	0.09195458	0.903712616	0.366147808	0.999142546
4930404A05Rik	0.225633348	-0.005806414	0.020331469	-0.285587514	0.775194068	0.999142546
4930404H11Rik	29.95462493	0.131144405	0.130896338	1.001895138	0.316394241	0.999142546
4930404I05Rik	8.301441971	-0.041910453	0.100362739	-0.417589765	0.676247082	0.999142546
4930404N11Rik	13.75342934	-0.031936292	0.113611319	-0.281101324	0.778632686	0.999142546
4930405A10Rik	0.432062641	0.017895558	0.026388204	0.678165069	0.497667038	0.999142546
4930405A21Rik	278.0631232	0.179296757	0.10273584	1.745221109	0.080946388	0.999142546
4930405D11Rik	734.2842284	-0.117011366	0.076351724	-1.532530768	0.125391511	0.999142546
4930405L22Rik	0.102150063	-0.002306704	0.020331469	-0.113454861	0.909669948	0.999142546
4930406D18Rik	0.101100583	-0.002306704	0.020331469	-0.113454861	0.909669948	0.999142546
4930407G08Rik	4.337315553	0.156782272	0.0878792	1.784065762	0.07441298	0.999142546
4930407I10Rik	0.202834787	0.00206793	0.020331469	0.101710821	0.918986213	0.999142546
4930407I19Rik	1.949370905	0.040232799	0.049556899	0.811850622	0.416877351	0.999142546
4930412B13Rik	8.299373775	0.029817018	0.101330526	0.294255041	0.768563024	0.999142546
4930412C18Rik	177.4216917	-0.078976201	0.124413906	-0.634785959	0.525568022	0.999142546
4930412M03Rik	28.88328912	0.022540553	0.12931293	0.174310124	0.861621743	0.999142546
4930412O13Rik	416.1398971	0.109300479	0.099828136	1.094886508	0.27356636	0.999142546
4930413F20Rik	0.129639889	0.00556764	0.020331469	0.273843473	0.784204913	0.999142546
4930413G21Rik	3.088826865	0.035555421	0.069311628	0.512979165	0.607965895	0.999142546
4930414N06Rik	2.245075827	-0.032840919	0.05702564	-0.575897408	0.564684527	0.999142546
4930415L06Rik	0.212490771	-0.005806414	0.020331469	-0.285587514	0.775194068	0.999142546
4930415O20Rik	10.44745911	0.034478786	0.091891046	0.375213769	0.707501491	0.999142546
4930417O13Rik	18.34021293	0.035983201	0.119084897	0.302164268	0.762526841	0.999142546
4930417O22Rik	0.215518179	-0.005806414	0.020331469	-0.285587514	0.775194068	0.999142546
4930419G24Rik	1.872104183	0.004115143	0.049411695	0.083282776	0.933626695	0.999142546
4930422M22Rik	0.670833529	-0.001342486	0.033469391	-0.040110866	0.968004739	0.999142546
4930423M02Rik	0.106245386	-0.002306704	0.020331469	-0.113454861	0.909669948	0.999142546
4930425K10Rik	0.415143158	0.006607673	0.020588735	0.320936312	0.748258655	0.999142546
4930425L21Rik	0.550274491	0.035387093	0.033130147	1.068123622	0.285464752	0.999142546
4930425O10Rik	0.327920169	-0.002193971	0.025126931	-0.087315537	0.930420704	0.999142546
4930426L09Rik	15.61157231	-0.132711108	0.117531615	-1.129152419	0.258833542	0.999142546
4930428E07Rik	0.398069632	0.00255709	0.020460511	0.124976859	0.900541871	0.999142546
4930428G15Rik	9.118418014	0.106178295	0.104706057	1.014060678	0.3105538	0.999142546
4930428O21Rik	1.908222552	-0.002097347	0.051490346	-0.04073282	0.967508897	0.999142546
4930429B21Rik	8.527922332	0.033854875	0.107591474	0.314661314	0.75301882	0.999142546
4930429D17Rik	49.63999844	-0.052084833	0.130738974	-0.398387957	0.690344233	0.999142546
4930429F11Rik	0.203589323	0.009942274	0.020331469	0.489009155	0.624835215	0.999142546
4930429F24Rik	33.34541117	-0.073643606	0.129080362	-0.570525254	0.568321499	0.999142546
4930429H19Rik	4.238562818	0.073951371	0.081149324	0.911299898	0.36213738	0.999142546
4930430F08Rik	92.02196678	0.098060614	0.12284099	0.798272748	0.424712229	0.999142546
4930430F21Rik	0.123483284	-0.002306704	0.020331469	-0.113454861	0.909669948	0.999142546
4930430J02Rik	2.149504403	-0.061425289	0.051352543	-1.196148925	0.231638448	0.999142546
4930431F12Rik	0.574146551	0.022217996	0.022171564	1.002094208	0.316298095	0.999142546
4930431P03Rik	2.818765728	-0.106681663	0.068135783	-1.565721532	0.117413823	0.999142546
4930431P22Rik	46.70344853	0.01118152	0.127526042	0.087680287	0.930130788	0.999142546
4930432J09Rik	10.56246486	0.18309139	0.113743641	1.609684619	0.107466724	0.999142546
4930432K21Rik	175.8220395	-0.065098221	0.122409263	-0.531807964	0.594859007	0.999142546
4930432L08Rik	1.131659375	0.00555866	0.042726206	0.130099553	0.896487664	0.999142546
4930432M17Rik	1.590977022	0.02259686	0.037848584	0.597033173	0.550485233	0.999142546
4930432O09Rik	0.490422942	-0.008424613	0.026605338	-0.316651226	0.751508261	0.999142546
4930433B08Rik	1.542145688	-0.03910402	0.053617985	-0.729307901	0.46581334	0.999142546
4930433N12Rik	3.76318439	-0.012422797	0.070747856	-0.175592556	0.860614051	0.999142546
4930434J06Rik	1.904211335	-0.03806645	0.056122185	-0.678278114	0.497595373	0.999142546
4930435F18Rik	6.948341408	0.063589588	0.094831247	0.67055522	0.502503917	0.999142546
4930438A08Rik	25.31809544	-0.055560315	0.12332949	-0.450503078	0.652347735	0.999142546
4930438E09Rik	2.764948018	0.046973941	0.075345076	0.623450712	0.532988382	0.999142546
4930440C22Rik	0.494476633	0.021348181	0.021992544	0.970700843	0.331697272	0.999142546
4930440I19Rik	14.68517194	0.209345036	0.117168492	1.786700784	0.073985862	0.999142546
4930441H08Rik	0.551173687	0.021325392	0.036085132	0.590974478	0.554537522	0.999142546
4930441J16Rik	0.421464136	0.017721328	0.026482903	0.669161067	0.503392738	0.999142546
4930442J19Rik	0.09278943	0.00556764	0.020331469	0.273843473	0.784204913	0.999142546
4930442L01Rik	0.704138418	0.028707715	0.024265124	1.18308541	0.236775299	0.999142546
4930444F02Rik	4.180923565	0.010863844	0.074997626	0.144855841	0.884824692	0.999142546
4930444G20Rik	0.106245386	-0.002306704	0.020331469	-0.113454861	0.909669948	0.999142546
4930444M15Rik	12.13481539	0.046522738	0.108407912	0.429145233	0.667817536	0.999142546
4930444P10Rik	23.40864303	0.058337111	0.120141079	0.485571722	0.62727085	0.999142546
4930445N18Rik	3.640640248	-0.018665601	0.084935308	-0.219762566	0.826056075	0.999142546
4930447A16Rik	0.286679444	0.006442565	0.020331469	0.316876502	0.751337312	0.999142546
4930447C04Rik	403.2871675	0.0976334	0.11705184	0.834103929	0.404222421	0.999142546
4930447F24Rik	501.3501857	0.085164037	0.108637863	0.783925922	0.433083579	0.999142546
4930447J18Rik	3.042342067	0.021746576	0.068478464	0.317568099	0.750812575	0.999142546
4930447K03Rik	24.5483474	0.066554816	0.127384172	0.5224732	0.601340902	0.999142546
4930447M23Rik	1.277339583	-0.038128974	0.050754225	-0.75124728	0.452503851	0.999142546
4930447N08Rik	4.513787036	-0.01858114	0.077484549	-0.239804449	0.810481857	0.999142546
4930448C13Rik	1.061326964	0.004090706	0.040183383	0.101800948	0.918914673	0.999142546
4930448F12Rik	0.294990597	-0.001431779	0.020331469	-0.070421832	0.943857915	0.999142546
4930448H16Rik	0.513197899	0.003260642	0.021351439	0.152712981	0.878624623	0.999142546
4930448I06Rik	0.110799893	0.00556764	0.020331469	0.273843473	0.784204913	0.999142546
4930448I18Rik	8.000264295	-0.033742198	0.101915473	-0.331080228	0.740583886	0.999142546
4930448K20Rik	0.154448886	0.00556764	0.020331469	0.273843473	0.784204913	0.999142546
4930449E01Rik	1.463344367	-0.012630899	0.04286991	-0.294633197	0.7682741	0.999142546
4930449E18Rik	2.406527211	0.008152889	0.062051018	0.131390096	0.895466723	0.999142546
4930451G09Rik	115.3165388	0.015036071	0.10885293	0.138131986	0.890136107	0.999142546
4930451I11Rik	0.203589323	0.009942274	0.020331469	0.489009155	0.624835215	0.999142546
4930452A19Rik	1.404068752	-0.055514634	0.052136501	-1.064794005	0.286969159	0.999142546
4930452G13Rik	1.845695857	0.05182811	0.045767861	1.132412762	0.257460942	0.999142546
4930452N14Rik	0.725717921	0.013551214	0.0407354	0.332664316	0.739387689	0.999142546
4930453H23Rik	0.317668242	-0.013932712	0.024839476	-0.560910038	0.574858867	0.999142546
4930453L07Rik	6.197915846	-0.011577795	0.097749707	-0.118443266	0.905716445	0.999142546
4930453N24Rik	821.5656928	0.008886919	0.073278029	0.121276722	0.903471857	0.999142546
4930455B14Rik	0.30540071	-0.009306123	0.020331469	-0.457720167	0.647153497	0.999142546
4930455C13Rik	1.707337802	-0.034227561	0.056891355	-0.601630261	0.547420281	0.999142546
4930455D15Rik	14.73744766	-0.05394283	0.120624681	-0.447195629	0.654733817	0.999142546
4930455F16Rik	6.539431379	-0.027661694	0.099479574	-0.278064059	0.780963185	0.999142546
4930455G09Rik	26.33378403	-0.135189027	0.126723251	-1.066805226	0.286059798	0.999142546
4930455H04Rik	1.677898449	-0.042366115	0.047286964	-0.895936442	0.370286709	0.999142546
4930455J16Rik	0.366939657	-0.001443424	0.020413475	-0.070709389	0.943629048	0.999142546
4930456L15Rik	3.272813845	0.01492709	0.079472378	0.187827393	0.851011961	0.999142546
4930459C07Rik	10.01533273	-0.083801573	0.110891261	-0.755709447	0.449823419	0.999142546
4930459L07Rik	0.388919668	0.014316909	0.020331469	0.704174837	0.481323899	0.999142546
4930461G14Rik	1.265329149	0.07153475	0.045102884	1.586034921	0.112731388	0.999142546
4930463O16Rik	1.366912961	0.064581604	0.042025675	1.536717823	0.124362425	0.999142546
4930465M20Rik	0.253123174	0.00206793	0.020331469	0.101710821	0.918986213	0.999142546
4930467D21Rik	34.50503214	0.039850056	0.105548676	0.377551456	0.705763832	0.999142546
4930467J12Rik	0.307553073	-0.009306123	0.020331469	-0.457720167	0.647153497	0.999142546
4930467K11Rik	3.17816831	0.052061522	0.070136707	0.742286372	0.457913847	0.999142546
4930469K13Rik	5.639038708	-0.014647851	0.092931268	-0.157620266	0.874756033	0.999142546
4930470G03Rik	10.30121081	-0.099232055	0.101181613	-0.980732088	0.326724876	0.999142546
4930470H14Rik	0.30435123	-0.009306123	0.020331469	-0.457720167	0.647153497	0.999142546
4930470O06Rik	0.203589323	0.009942274	0.020331469	0.489009155	0.624835215	0.999142546
4930470P17Rik	2.019683988	0.028308904	0.051076697	0.554243055	0.579412516	0.999142546
4930471C04Rik	2.315331642	-0.070790316	0.060940293	-1.161633992	0.245384168	0.999142546
4930471G24Rik	0.259279779	0.009942274	0.020331469	0.489009155	0.624835215	0.999142546
4930471M09Rik	4.919982543	-0.068781816	0.067791674	-1.014605667	0.310293837	0.999142546
4930473A02Rik	9.104970791	0.026219027	0.096617358	0.271369739	0.786106674	0.999142546
4930474G06Rik	9.417777326	0.146552936	0.110171072	1.330230646	0.18344229	0.999142546
4930474H20Rik	1.908941101	0.068671217	0.059308161	1.157871298	0.246916562	0.999142546
4930474M22Rik	1.078305292	-0.023927697	0.048430263	-0.494064978	0.62126029	0.999142546
4930474N09Rik	8.28841705	-0.049710867	0.083604037	-0.594598881	0.552111628	0.999142546
4930477N07Rik	1.594677385	0.015939645	0.040995961	0.388810126	0.697416609	0.999142546
4930478L05Rik	0.110799893	0.00556764	0.020331469	0.273843473	0.784204913	0.999142546
4930478P22Rik	0.09278943	0.00556764	0.020331469	0.273843473	0.784204913	0.999142546
4930479D17Rik	27.63112385	0.131918417	0.130808469	1.008485297	0.313221543	0.999142546
4930480G23Rik	2.47341609	0.00900406	0.061356258	0.146750468	0.883328982	0.999142546
4930480K23Rik	207.0033589	0.131543651	0.100886677	1.303875355	0.192276085	0.999142546
4930480M12Rik	2.159920556	0.018171044	0.071398187	0.254502875	0.799107083	0.999142546
4930481A15Rik	405.4768497	-0.109887954	0.119397191	-0.920356274	0.357386611	0.999142546
4930482G09Rik	7.302451247	-0.01251794	0.082417004	-0.151885403	0.879277321	0.999142546
4930483J18Rik	3.210124967	0.024694437	0.080860015	0.305397379	0.760063518	0.999142546
4930483K19Rik	0.277932171	0.00206793	0.020331469	0.101710821	0.918986213	0.999142546
4930483O08Rik	41.57203484	-0.042393509	0.130116934	-0.32581085	0.744567469	0.999142546
4930484H19Rik	2.004193732	0.005400469	0.057154537	0.094488898	0.924720801	0.999142546
4930486F22Rik	24.07742226	0.030691727	0.123260987	0.248997904	0.803362403	0.999142546
4930486I03Rik	1.315274335	0.009097338	0.050502937	0.180134831	0.857046719	0.999142546
4930486L24Rik	4150.958002	0.202945022	0.128577455	1.578387295	0.114476662	0.999142546
4930487D11Rik	0.211900476	0.00206793	0.020331469	0.101710821	0.918986213	0.999142546
4930487H11Rik	0.465613945	-0.008228205	0.026295931	-0.312907918	0.754350622	0.999142546
4930488B22Rik	0.106245386	-0.002306704	0.020331469	-0.113454861	0.909669948	0.999142546
4930488L21Rik	0.129639889	0.00556764	0.020331469	0.273843473	0.784204913	0.999142546
4930500F04Rik	0.585305771	-0.025483029	0.033316803	-0.764870166	0.444348861	0.999142546
4930500G05Rik	193.4061452	-0.16300561	0.128573454	-1.26780144	0.204868868	0.999142546
4930500L23Rik	29.57867725	-0.056214922	0.127850074	-0.439694088	0.660158685	0.999142546
4930502A04Rik	16.44316485	0.216899474	0.12554822	1.727618866	0.084056578	0.999142546
4930502E09Rik	5.985419131	-0.004545679	0.090559368	-0.050195567	0.959966544	0.999142546
4930503B20Rik	173.8861853	-0.086925667	0.117725223	-0.738377597	0.460285025	0.999142546
4930503E14Rik	2.249759645	-0.025282977	0.057493403	-0.439754409	0.660114991	0.999142546
4930503E24Rik	1.506070145	-0.031894024	0.050211377	-0.635195174	0.52530113	0.999142546
4930503F20Rik	0.400932667	0.006479407	0.020389164	0.317786804	0.750646661	0.999142546
4930503L19Rik	658.3136141	0.150004845	0.105616038	1.420284726	0.155524806	0.999142546
4930503O07Rik	0.458384256	0.00727421	0.031037675	0.234367102	0.814699996	0.999142546
4930504C09Rik	0.240439782	0.009942274	0.020331469	0.489009155	0.624835215	0.999142546
4930505A04Rik	43.33624308	0.034994595	0.130609306	0.267933399	0.788750585	0.999142546
4930505G20Rik	0.897534791	-0.012323688	0.034416225	-0.358077864	0.720285044	0.999142546
4930505K13Rik	8.550600377	-0.124575474	0.104661696	-1.190268065	0.233941048	0.999142546
4930505K14Rik	1.284896725	-0.052497658	0.049056428	-1.070148398	0.284552517	0.999142546
4930505N22Rik	38.35280201	-0.037736264	0.130536906	-0.289085016	0.77251632	0.999142546
4930506C21Rik	21.73376377	0.077909957	0.126440459	0.616179012	0.537776379	0.999142546
4930507D05Rik	4.119174737	0.071285287	0.084004979	0.84858407	0.396112774	0.999142546
4930509E16Rik	33.54723623	-0.112221854	0.130928846	-0.857120927	0.391378057	0.999142546
4930509G22Rik	118.5477497	-0.109828558	0.105500721	-1.041021868	0.297865399	0.999142546
4930509J09Rik	4.100510654	-0.00871339	0.070166823	-0.12418105	0.901171926	0.999142546
4930509K18Rik	0.526200449	-0.012342319	0.027377327	-0.450822626	0.652117393	0.999142546
4930511A02Rik	0.09278943	0.00556764	0.020331469	0.273843473	0.784204913	0.999142546
4930511E03Rik	0.915240865	-0.024272582	0.03979881	-0.609882109	0.541939905	0.999142546
4930511M06Rik	11.86815406	-0.180620035	0.111633749	-1.617969794	0.105669107	0.999142546
4930512B01Rik	27.83072686	-0.077633475	0.129952587	-0.597398456	0.550241384	0.999142546
4930512J16Rik	20.54767677	-0.123609845	0.110298286	-1.120686909	0.262421157	0.999142546
4930512M02Rik	1.070887094	-0.014408969	0.038273226	-0.376476474	0.706562703	0.999142546
4930513D17Rik	215.8212307	-0.026499995	0.130098947	-0.203691081	0.838594912	0.999142546
4930513N10Rik	45.13384552	-0.302872024	0.130933314	-2.313177725	0.02071287	0.999142546
4930513O06Rik	0.622948444	-0.033279279	0.037581498	-0.885522959	0.375874642	0.999142546
4930515B02Rik	0.129639889	0.00556764	0.020331469	0.273843473	0.784204913	0.999142546
4930515G01Rik	37.47682572	-0.099706734	0.130275362	-0.765353727	0.444060939	0.999142546
4930515G16Rik	0.123483284	-0.002306704	0.020331469	-0.113454861	0.909669948	0.999142546
4930515L03Rik	2.48123524	0.06314327	0.071436641	0.883905922	0.376747	0.999142546
4930515L19Rik	1.247128503	0.011136496	0.046410106	0.239958424	0.810362488	0.999142546
4930517E11Rik	0.235885275	0.00206793	0.020331469	0.101710821	0.918986213	0.999142546
4930518J21Rik	21.65691951	0.039380273	0.100037068	0.393656805	0.693834436	0.999142546
4930518P08Rik	0.483863646	0.005013154	0.02645808	0.189475345	0.849720277	0.999142546
4930519D14Rik	0.184069788	-0.005806414	0.020331469	-0.285587514	0.775194068	0.999142546
4930519F16Rik	16.86735466	-0.308247689	0.125223058	-2.461588892	0.013832312	0.999142546
4930519F24Rik	0.184824325	0.00206793	0.020331469	0.101710821	0.918986213	0.999142546
4930519G04Rik	4.377263627	-0.013053237	0.078909281	-0.165420814	0.868612772	0.999142546
4930519H02Rik	0.438702034	0.018064153	0.026733537	0.675711284	0.49922397	0.999142546
4930519K11Rik	0.123483284	-0.002306704	0.020331469	-0.113454861	0.909669948	0.999142546
4930519L02Rik	5.417474573	0.019774621	0.085890529	0.230230516	0.81791265	0.999142546
4930520O04Rik	3.079614018	0.079252238	0.073040839	1.085040074	0.277903907	0.999142546
4930520P13Rik	21.25864073	0.041192132	0.124704632	0.33031758	0.741160011	0.999142546
4930521O11Rik	12.07686624	0.169114303	0.106180527	1.592705433	0.111226288	0.999142546
4930521O17Rik	0.351239675	0.014316909	0.020331469	0.704174837	0.481323899	0.999142546
4930522H14Rik	1.020610048	0.014308335	0.04655428	0.307347357	0.758578993	0.999142546
4930522O17Rik	5.947686201	-0.044220184	0.098266072	-0.450004592	0.652707129	0.999142546
4930522P08Rik	85.09588067	0.107485327	0.121180937	0.886982144	0.375088514	0.999142546
4930523C07Rik	2714.635618	-0.161913292	0.090940016	-1.780440548	0.075003891	0.999142546
4930523O13Rik	0.184069788	-0.005806414	0.020331469	-0.285587514	0.775194068	0.999142546
4930524B15Rik	21.60325717	0.114307649	0.122767007	0.931094209	0.351804834	0.999142546
4930524B17Rik	0.692259095	-0.008867747	0.037293209	-0.237784493	0.812048246	0.999142546
4930524C18Rik	0.852288904	0.02151898	0.035643154	0.603733882	0.546020584	0.999142546
4930524O08Rik	1.162727458	0.032072349	0.051974349	0.617080339	0.537181736	0.999142546
4930525C09Rik	0.221599785	0.009942274	0.020331469	0.489009155	0.624835215	0.999142546
4930525D18Rik	19.88466538	-0.13915895	0.12167856	-1.143660394	0.252764505	0.999142546
4930525G20Rik	65.83328662	0.059128875	0.129607765	0.456213983	0.648236111	0.999142546
4930526H09Rik	2.266654976	-0.005765259	0.047666667	-0.120949496	0.903731037	0.999142546
4930526I15Rik	82.68960063	-0.140131565	0.127241238	-1.101306204	0.270763412	0.999142546
4930526L06Rik	8.273372922	0.009052512	0.100777207	0.089826977	0.92842471	0.999142546
4930527F14Rik	138.6455167	-0.06154139	0.126555016	-0.486281709	0.626767446	0.999142546
4930527G23Rik	0.637472314	-0.015972797	0.02069813	-0.771702409	0.440290703	0.999142546
4930528A17Rik	4.841600844	0.030844402	0.084261524	0.366055596	0.71432359	0.999142546
4930528D03Rik	0.291824246	0.006442565	0.020331469	0.316876502	0.751337312	0.999142546
4930528G23Rik	6.914875897	-0.027915285	0.098339446	-0.283866612	0.776512604	0.999142546
4930528P14Rik	0.414810261	-0.007612274	0.026162254	-0.290964012	0.771078844	0.999142546
4930529C04Rik	2.568018322	0.102766481	0.060017995	1.712261157	0.086848551	0.999142546
4930529K09Rik	0.573668994	0.041857178	0.029217426	1.432610047	0.151969309	0.999142546
4930529L06Rik	0.212490771	-0.005806414	0.020331469	-0.285587514	0.775194068	0.999142546
4930532I03Rik	0.534212705	0.015989489	0.032117267	0.497847124	0.618591799	0.999142546
4930532M18Rik	1.234361313	0.002913287	0.045294148	0.064319282	0.948716001	0.999142546
4930533B01Rik	1.009112284	0.004429032	0.045408306	0.097537937	0.922299208	0.999142546
4930533N22Rik	2.056323884	0.107869178	0.06769674	1.593417618	0.111066536	0.999142546
4930533P14Rik	1.029742771	0.028369383	0.046003093	0.616684254	0.537443009	0.999142546
4930534H03Rik	0.474722959	0.018888588	0.026838145	0.703796333	0.481559618	0.999142546
4930539C22Rik	1.491214796	0.01660317	0.042580291	0.389926171	0.696591141	0.999142546
4930539J05Rik	68.88042957	0.020250868	0.123308427	0.164229388	0.869550567	0.999142546
4930539M17Rik	8.475104061	-0.077996432	0.082533931	-0.945022624	0.344647326	0.999142546
4930539N22Rik	0.788556417	-0.045987258	0.04090026	-1.124375682	0.260853684	0.999142546
4930540M03Rik	23.30390448	0.016499834	0.125651829	0.131313922	0.895526979	0.999142546
4930542D17Rik	337.9383229	0.049888956	0.105026108	0.475014804	0.634776421	0.999142546
4930542M03Rik	0.154448886	0.00556764	0.020331469	0.273843473	0.784204913	0.999142546
4930543E12Rik	9.165136833	-0.050433135	0.104335138	-0.483376317	0.628828561	0.999142546
4930543N07Rik	0.224583868	-0.005806414	0.020331469	-0.285587514	0.775194068	0.999142546
4930544D05Rik	1.383552578	-0.079853283	0.057384248	-1.391554064	0.164057477	0.999142546
4930544M13Rik	7.987478734	0.013735509	0.087692358	0.15663291	0.875534164	0.999142546
4930545E07Rik	0.590155222	-0.023048948	0.032864494	-0.701332798	0.48309535	0.999142546
4930545L23Rik	2.472941026	0.03198172	0.069600543	0.45950388	0.645872366	0.999142546
4930546C10Rik	1.891522642	0.054037457	0.051869961	1.041787104	0.297510394	0.999142546
4930546K05Rik	6.066129445	-0.061018724	0.089130447	-0.684600226	0.493596224	0.999142546
4930547E08Rik	3.608189656	-0.015338964	0.083876066	-0.182876535	0.854894895	0.999142546
4930547E14Rik	12.47098173	-0.05962796	0.112838028	-0.528438513	0.597195013	0.999142546
4930548G14Rik	0.246966569	-0.005806414	0.020331469	-0.285587514	0.775194068	0.999142546
4930548H24Rik	10.28462464	0.065655842	0.108233255	0.606614317	0.544106897	0.999142546
4930548J01Rik	0.338518675	-0.001431779	0.020331469	-0.070421832	0.943857915	0.999142546
4930548K13Rik	0.919170788	-0.016980188	0.045893207	-0.369993497	0.711387336	0.999142546
4930549C15Rik	1.054264788	0.010529846	0.040001876	0.263233796	0.792370384	0.999142546
4930549G23Rik	11.43357602	0.027692286	0.102861148	0.269220078	0.78776033	0.999142546
4930550C14Rik	60.27641399	0.026064761	0.128328973	0.203108934	0.839049889	0.999142546
4930550C17Rik	0.19828028	-0.005806414	0.020331469	-0.285587514	0.775194068	0.999142546
4930550L24Rik	2.942535312	-0.073507248	0.066357347	-1.107748452	0.267970468	0.999142546
4930552N02Rik	0.428468135	-0.010969194	0.030820659	-0.35590393	0.721912512	0.999142546
4930552P12Rik	32.84212156	0.046142231	0.12747536	0.361969805	0.717374595	0.999142546
4930553C11Rik	1.664527726	0.003889521	0.05264237	0.073885758	0.941101288	0.999142546
4930553E22Rik	0.129639889	0.00556764	0.020331469	0.273843473	0.784204913	0.999142546
4930553J12Rik	0.106245386	-0.002306704	0.020331469	-0.113454861	0.909669948	0.999142546
4930553P18Rik	7.907524361	0.064363675	0.093848622	0.685824403	0.492823846	0.999142546
4930554C24Rik	1.005220517	0.05714128	0.038261433	1.493443289	0.135321189	0.999142546
4930554G24Rik	933.4194681	-0.022659106	0.107785969	-0.210223147	0.833493515	0.999142546
4930554H23Rik	2.642344018	0.020957699	0.064615029	0.324347124	0.745675246	0.999142546
4930554I06Rik	1.08746509	-0.003394548	0.033898302	-0.100139168	0.92023384	0.999142546
4930555B11Rik	3.306725373	-0.096866197	0.082247896	-1.177734655	0.238902406	0.999142546
4930555B12Rik	0.308897772	0.009942274	0.020331469	0.489009155	0.624835215	0.999142546
4930555G01Rik	4.83389774	-0.101905978	0.090359984	-1.127777738	0.259413798	0.999142546
4930555G21Rik	1.48356962	-0.010627923	0.047070144	-0.225789054	0.821365491	0.999142546
4930555K05Rik	3.013551358	-0.009009837	0.055546378	-0.162203869	0.871145313	0.999142546
4930555K19Rik	0.09278943	0.00556764	0.020331469	0.273843473	0.784204913	0.999142546
4930556C24Rik	1.16244993	-0.02037183	0.046212977	-0.440824871	0.659339787	0.999142546
4930556G01Rik	3.956416728	-0.054878961	0.079726346	-0.688341602	0.491237689	0.999142546
4930556J02Rik	5.18375975	0.040989993	0.088266796	0.464387462	0.642370171	0.999142546
4930556L07Rik	1.865513951	-0.020872651	0.055935941	-0.373152762	0.709034752	0.999142546
4930556M19Rik	900.2471143	-0.098382033	0.099580714	-0.987962717	0.323170908	0.999142546
4930556N09Rik	0.092034894	-0.002306704	0.020331469	-0.113454861	0.909669948	0.999142546
4930556N13Rik	5.893621482	0.091982813	0.095984264	0.958311381	0.337905767	0.999142546
4930557F10Rik	4.417396272	-0.02870279	0.078486238	-0.365704743	0.714585406	0.999142546
4930557J02Rik	0.851034233	0.034353852	0.029657501	1.158352899	0.246720052	0.999142546
4930557K07Rik	8.725677756	-0.122877918	0.098850939	-1.243062734	0.213844717	0.999142546
4930558C23Rik	2.869618385	-0.025212719	0.073017417	-0.34529732	0.729870861	0.999142546
4930558G05Rik	0.743108969	-0.039871498	0.039876686	-0.999869899	0.317373473	0.999142546
4930558J18Rik	2.427917615	0.027978262	0.063480647	0.440736879	0.659403495	0.999142546
4930558K02Rik	8.077897322	-0.034647308	0.1009994	-0.343044689	0.73156484	0.999142546
4930562C15Rik	9.091455219	-0.098024636	0.108760236	-0.901291134	0.367433546	0.999142546
4930562F07Rik	0.781089961	0.021634522	0.038407975	0.563282024	0.573242857	0.999142546
4930563E18Rik	15.36380294	0.02149793	0.113414065	0.189552595	0.849659737	0.999142546
4930563E22Rik	29.21661137	0.096124218	0.124396176	0.772726472	0.439684277	0.999142546
4930563F08Rik	0.204300127	-0.005806414	0.020331469	-0.285587514	0.775194068	0.999142546
4930563H07Rik	2.669509791	0.114873541	0.070062782	1.639580058	0.101092512	0.999142546
4930563M20Rik	1.83613734	-0.037447402	0.057460156	-0.651710769	0.514587774	0.999142546
4930563M21Rik	1.778800542	-0.026513155	0.054501663	-0.48646506	0.626637472	0.999142546
4930565D16Rik	16.99848518	0.101981443	0.103228627	0.987918238	0.323192693	0.999142546
4930565N06Rik	3.52348273	0.040023831	0.082288232	0.486385845	0.626693625	0.999142546
4930567H12Rik	133.0033535	-0.06138912	0.130504217	-0.470399513	0.638069612	0.999142546
4930567H17Rik	0.110799893	0.00556764	0.020331469	0.273843473	0.784204913	0.999142546
4930567K12Rik	0.30393537	-0.002112722	0.024661564	-0.085668629	0.931729841	0.999142546
4930567K20Rik	0.123483284	-0.002306704	0.020331469	-0.113454861	0.909669948	0.999142546
4930568D16Rik	0.286679444	0.006442565	0.020331469	0.316876502	0.751337312	0.999142546
4930568E12Rik	1.297581943	-0.028256965	0.049707058	-0.568469872	0.569715958	0.999142546
4930568G15Rik	4.274245077	-0.018325219	0.073210169	-0.250309752	0.802347815	0.999142546
4930570G19Rik	6.710234929	0.025972766	0.098206142	0.264471905	0.791416311	0.999142546
4930571O06Rik	1.074931997	-0.027237696	0.047741347	-0.570526332	0.568320768	0.999142546
4930572K03Rik	0.092034894	-0.002306704	0.020331469	-0.113454861	0.909669948	0.999142546
4930572O03Rik	1.200510674	-0.025985679	0.043258378	-0.600708582	0.548034102	0.999142546
4930572O13Rik	0.415151122	-0.008030972	0.025981399	-0.309104688	0.757241894	0.999142546
4930573H18Rik	14.2764083	-0.098481553	0.120458871	-0.817553347	0.413612276	0.999142546
4930573O16Rik	1.477574032	0.034766166	0.054005832	0.643748368	0.51973862	0.999142546
4930577N17Rik	16.54195162	-0.104206277	0.116083332	-0.897685093	0.369353459	0.999142546
4930578G10Rik	29.45433513	-0.334408923	0.126685588	-2.639676143	0.008298529	0.999142546
4930578I06Rik	0.194939494	0.00206793	0.020331469	0.101710821	0.918986213	0.999142546
4930578L24Rik	22.28967219	0.124844369	0.126971696	0.983245663	0.325486546	0.999142546
4930578M01Rik	32.02124382	0.170924234	0.130892421	1.305837515	0.191607819	0.999142546
4930578N18Rik	4.536914531	-0.087686632	0.086306502	-1.015991039	0.309633654	0.999142546
4930579F01Rik	5.95223424	0.04343447	0.096870892	0.448374837	0.653882699	0.999142546
4930579G18Rik	21.21425708	0.103170753	0.121557429	0.848740825	0.396025524	0.999142546
4930579G24Rik	67.05235615	-0.096573562	0.128542718	-0.751295471	0.452474854	0.999142546
4930579H20Rik	0.193135477	-0.005806414	0.020331469	-0.285587514	0.775194068	0.999142546
4930579J19Rik	0.286679444	0.006442565	0.020331469	0.316876502	0.751337312	0.999142546
4930579P08Rik	0.101100583	-0.002306704	0.020331469	-0.113454861	0.909669948	0.999142546
4930581F22Rik	711.3490784	-0.022326596	0.126640655	-0.176298805	0.860059201	0.999142546
4930583K01Rik	5.115922415	0.003886234	0.088757315	0.04378494	0.965075832	0.999142546
4930583P06Rik	0.327920169	-0.002193971	0.025126931	-0.087315537	0.930420704	0.999142546
4930584F24Rik	8.728975855	-0.195937422	0.089549026	-2.188046373	0.028666225	0.999142546
4930586N03Rik	9.628737572	-0.030718647	0.107022016	-0.287031105	0.774088503	0.999142546
4930587E11Rik	0.353211954	-0.009306123	0.020331469	-0.457720167	0.647153497	0.999142546
4930589L23Rik	4.598043779	-0.066842008	0.082557904	-0.809637897	0.41814832	0.999142546
4930590A17Rik	15.74859696	-0.130491276	0.107426465	-1.214703246	0.224479294	0.999142546
4930590J08Rik	176.7706432	-0.027655879	0.118369445	-0.233640354	0.815264197	0.999142546
4930590L20Rik	85.2566363	0.003388414	0.06958356	0.048695616	0.96116187	0.999142546
4930591E09Rik	0.660212445	0.028382112	0.028444911	0.997792265	0.318380102	0.999142546
4930592A05Rik	5.326300936	0.06836603	0.089144703	0.766910738	0.443134589	0.999142546
4930592C13Rik	11.10073056	-0.012470525	0.102236729	-0.121976958	0.902917267	0.999142546
4930592I03Rik	0.193890014	0.00206793	0.020331469	0.101710821	0.918986213	0.999142546
4930593A02Rik	571.5079696	0.058177418	0.130925903	0.444353763	0.656786836	0.999142546
4930593C16Rik	2.226955196	0.046592369	0.062021474	0.751229633	0.45251447	0.999142546
4930594M22Rik	185.9598437	-0.26854339	0.130262474	-2.061556041	0.039250023	0.999142546
4930594O21Rik	0.639909426	-0.03214621	0.03785087	-0.849285894	0.395722228	0.999142546
4930595D18Rik	4.266790606	0.035377049	0.083355542	0.42441148	0.67126575	0.999142546
4930595M18Rik	1.454595437	0.098516606	0.055016689	1.790667665	0.073346642	0.999142546
4930596D02Rik	0.101100583	-0.002306704	0.020331469	-0.113454861	0.909669948	0.999142546
4930597A21Rik	4.274558754	0.004164188	0.066177294	0.062924731	0.949826441	0.999142546
4930597G03Rik	2.339184709	-0.109897772	0.069742789	-1.575758216	0.115081535	0.999142546
4930598F16Rik	0.57911705	-0.002629852	0.036120911	-0.072806918	0.941959766	0.999142546
4930599N23Rik	278.9427652	-0.148320745	0.128477193	-1.154451949	0.248314928	0.999142546
4931400O07Rik	0.995962664	0.042081929	0.032506656	1.294563454	0.195470867	0.999142546
4931402G19Rik	1.066700632	0.014740057	0.045336235	0.3251275	0.745084577	0.999142546
4931403G20Rik	1.065763828	-0.022405669	0.045197838	-0.49572435	0.620088905	0.999142546
4931406B18Rik	13.500002	-0.295396254	0.118017566	-2.502985491	0.012315059	0.999142546
4931406C07Rik	898.3648346	0.168606877	0.105597402	1.596695312	0.110333641	0.999142546
4931406P16Rik	10812.50444	-0.049500877	0.089435392	-0.553481972	0.579933422	0.999142546
4931408C20Rik	0.560193458	0.001591559	0.026711798	0.059582608	0.952488071	0.999142546
4931408D14Rik	9.02989102	0.01139205	0.112183587	0.10154828	0.919115234	0.999142546
4931414P19Rik	609.7432597	-0.028838483	0.069633616	-0.414145996	0.678767189	0.999142546
4931420L22Rik	0.455633766	0.006583983	0.031303187	0.210329461	0.833410543	0.999142546
4931422A03Rik	29.03466856	0.006048556	0.122292035	0.04945993	0.960552769	0.999142546
4931428F04Rik	85.95720136	-0.129338038	0.118213123	-1.09410896	0.273907193	0.999142546
4931428L18Rik	3.975810677	0.06147232	0.084157187	0.730446471	0.465117321	0.999142546
4931429L15Rik	1.175240892	-0.009522422	0.042128215	-0.226034315	0.821174732	0.999142546
4931429P17Rik	0.582055145	0.013797054	0.02698494	0.511287189	0.609149974	0.999142546
4931430N09Rik	0.123483284	-0.002306704	0.020331469	-0.113454861	0.909669948	0.999142546
4931431B13Rik	0.321763564	-0.013966721	0.024869496	-0.561600483	0.574388251	0.999142546
4931431C16Rik	6.489603286	0.007867117	0.099751674	0.078867015	0.9371384	0.999142546
4931440P22Rik	9.289832734	-0.058580404	0.098445719	-0.595052835	0.551808154	0.999142546
4932411N23Rik	0.110799893	0.00556764	0.020331469	0.273843473	0.784204913	0.999142546
4932412D23Rik	15.55864099	0.192271767	0.118283439	1.625517218	0.104052398	0.999142546
4932413F04Rik	1.698841397	-0.040627937	0.06254563	-0.649572745	0.515968243	0.999142546
4932414J04Rik	0.207345969	-0.005806414	0.020331469	-0.285587514	0.775194068	0.999142546
4932414N04Rik	4.661212618	0.020264958	0.094331016	0.214828149	0.829901306	0.999142546
4932415M13Rik	16.66810835	0.015427092	0.077750258	0.198418534	0.842717618	0.999142546
4932435O22Rik	2.534881043	-0.049324193	0.063896992	-0.771932948	0.440154142	0.999142546
4932438A13Rik	24054.21124	0.11486295	0.063474464	1.80959306	0.070358917	0.999142546
4932438H23Rik	36.07314686	0.097914748	0.099301273	0.986037194	0.324114861	0.999142546
4932441J04Rik	20.9223137	0.123066844	0.122867253	1.001624444	0.316525011	0.999142546
4932702P03Rik	0.916969643	0.016982173	0.029822884	0.569434307	0.56906144	0.999142546
4933400A11Rik	0.335974056	-0.009306123	0.020331469	-0.457720167	0.647153497	0.999142546
4933400F21Rik	2.669723197	-0.042899012	0.061639574	-0.695965417	0.486450488	0.999142546
4933400L20Rik	5.102219899	0.108393842	0.086545744	1.25244566	0.210407517	0.999142546
4933401B06Rik	0.294869681	-0.001431779	0.020331469	-0.070421832	0.943857915	0.999142546
4933401D09Rik	2.205495162	0.004027352	0.053611	0.075121753	0.94011784	0.999142546
4933401H06Rik	0.515878728	0.018754066	0.026742933	0.701271819	0.483133397	0.999142546
4933402C06Rik	1.504540561	-0.007499996	0.052523583	-0.142792915	0.886453733	0.999142546
4933402D24Rik	0.954947685	-0.073803499	0.043640926	-1.691153352	0.090807518	0.999142546
4933402E13Rik	5178.633146	-0.05709785	0.125763381	-0.454010138	0.64982153	0.999142546
4933402J07Rik	19.97893212	-0.108588508	0.116181108	-0.934648587	0.349969431	0.999142546
4933402J10Rik	0.296335021	-0.009306123	0.020331469	-0.457720167	0.647153497	0.999142546
4933402J15Rik	6.643680882	0.063639474	0.104097063	0.611347448	0.540969585	0.999142546
4933402N03Rik	0.358038209	0.022987551	0.025715005	0.893935314	0.371356502	0.999142546
4933402N22Rik	0.414101642	-0.004973738	0.020485128	-0.242797507	0.808162267	0.999142546
4933403O08Rik	1.639931512	0.015697315	0.053947956	0.290971451	0.771073154	0.999142546
4933404G15Rik	0.637121257	-0.008330234	0.0331476	-0.251307309	0.801576524	0.999142546
4933404K08Rik	0.556983545	0.010786517	0.027213459	0.396366974	0.691834326	0.999142546
4933404O12Rik	102.8242726	0.049398496	0.122975161	0.401694908	0.687908572	0.999142546
4933405D12Rik	353.5602537	-0.217245497	0.123640704	-1.757071014	0.078905706	0.999142546
4933405E24Rik	2.398559046	-0.052746226	0.06657646	-0.792265396	0.428205944	0.999142546
4933405L10Rik	0.607945738	-0.01565514	0.028147774	-0.556176818	0.578089985	0.999142546
4933406C10Rik	272.6040375	0.068970773	0.093334478	0.738963502	0.45992916	0.999142546
4933406D12Rik	0.212490771	-0.005806414	0.020331469	-0.285587514	0.775194068	0.999142546
4933406F09Rik	1.809617686	0.019823509	0.060304181	0.328725282	0.742363343	0.999142546
4933406G16Rik	2.349040358	0.008198343	0.057503567	0.142571037	0.886628973	0.999142546
4933406I18Rik	197.7947352	-0.11123342	0.126845773	-0.876918616	0.380530844	0.999142546
4933406J09Rik	55.30363708	0.077151259	0.128196367	0.601820947	0.54729333	0.999142546
4933406J10Rik	1.330870812	-0.020313041	0.04234771	-0.479672708	0.631460137	0.999142546
4933406K04Rik	0.44476406	-0.007837351	0.026534973	-0.295359302	0.767719419	0.999142546
4933407G14Rik	1.752316788	0.057078349	0.056038467	1.018556579	0.308413527	0.999142546
4933407K13Rik	303.2842409	0.182872917	0.115948406	1.577192161	0.114751316	0.999142546
4933408J17Rik	10.22153537	0.127360371	0.112625723	1.130828451	0.258127303	0.999142546
4933408N05Rik	1.356862046	-0.007960258	0.045293289	-0.175749163	0.86049101	0.999142546
4933409F18Rik	1.036569601	0.002538592	0.044270377	0.0573429	0.954272047	0.999142546
4933409G03Rik	1.929535032	0.006034859	0.04928409	0.122450444	0.902542291	0.999142546
4933409K07Rik	2.227688313	0.045342705	0.051816335	0.875065849	0.381538078	0.999142546
4933411E08Rik	20.18390761	-0.04954685	0.126414615	-0.391939259	0.695103095	0.999142546
4933412E12Rik	152.2224567	-0.071766169	0.111046919	-0.646268887	0.518105233	0.999142546
4933412O06Rik	65.04697489	-0.082629748	0.120129003	-0.687841784	0.491552421	0.999142546
4933413J09Rik	142.5526198	-0.046431499	0.129864803	-0.357537204	0.720689679	0.999142546
4933413L06Rik	0.540022563	0.015073958	0.032605742	0.462309931	0.643859079	0.999142546
4933416E03Rik	1.008733745	0.033154251	0.049100812	0.675228175	0.499530809	0.999142546
4933416I08Rik	0.102150063	-0.002306704	0.020331469	-0.113454861	0.909669948	0.999142546
4933416M06Rik	0.845051146	0.036871536	0.031593323	1.167067366	0.243183166	0.999142546
4933416M07Rik	5.329822773	-0.093864664	0.080568518	-1.165029058	0.244007231	0.999142546
4933416O17Rik	8.376915247	-0.025321671	0.101407915	-0.249701129	0.802818485	0.999142546
4933417A18Rik	3.910371352	0.056428401	0.064729935	0.871751242	0.383344099	0.999142546
4933417D19Rik	25.32792678	0.027105677	0.130250808	0.208103716	0.835147985	0.999142546
4933417E11Rik	336.5414653	-0.045926869	0.130916433	-0.350810576	0.725730462	0.999142546
4933417G07Rik	0.092034894	-0.002306704	0.020331469	-0.113454861	0.909669948	0.999142546
4933417O13Rik	43.30053574	0.023763989	0.130841768	0.181623876	0.85587791	0.999142546
4933421O10Rik	276.5066723	-0.049080222	0.112163701	-0.437576697	0.661693167	0.999142546
4933422A05Rik	11.6296331	-0.104477844	0.103906202	-1.005501518	0.314655419	0.999142546
4933424G05Rik	281.410342	0.042202383	0.130139228	0.324286407	0.74572121	0.999142546
4933424G06Rik	58.31149434	0.058382221	0.13070563	0.446669523	0.65511369	0.999142546
4933424L21Rik	8.494117752	0.072034497	0.109597358	0.6572649	0.511010601	0.999142546
4933425B07Rik	38.38225496	-0.022443226	0.126276268	-0.17773115	0.858934121	0.999142546
4933427D06Rik	12.41003769	-0.116407245	0.11301244	-1.030039214	0.302991598	0.999142546
4933427D14Rik	1261.910386	0.027167297	0.084079943	0.323112699	0.746609893	0.999142546
4933427E11Rik	1.914471571	-0.059147024	0.058136793	-1.017376798	0.308974215	0.999142546
4933427E13Rik	0.963666712	0.058280513	0.034228171	1.702706035	0.088623095	0.999142546
4933427I22Rik	0.277932171	0.00206793	0.020331469	0.101710821	0.918986213	0.999142546
4933428C19Rik	3.883865824	0.042556579	0.085623583	0.497019364	0.619175396	0.999142546
4933428G20Rik	5.825019427	0.086587178	0.08632622	1.003022932	0.315849797	0.999142546
4933428M09Rik	0.106245386	-0.002306704	0.020331469	-0.113454861	0.909669948	0.999142546
4933429K18Rik	0.09278943	0.00556764	0.020331469	0.273843473	0.784204913	0.999142546
4933430H16Rik	0.655131719	-0.007197072	0.033096792	-0.217455283	0.827853552	0.999142546
4933430I17Rik	57.49479581	0.170677992	0.127911492	1.334344469	0.18209099	0.999142546
4933430M04Rik	15.49136164	0.176997907	0.118367376	1.49532677	0.134829182	0.999142546
4933431E20Rik	58.30078393	-0.176718378	0.124998785	-1.413760769	0.157432156	0.999142546
4933431G14Rik	0.489832646	0.007084792	0.031430399	0.225412093	0.821658705	0.999142546
4933432G23Rik	0.815251522	0.013381659	0.033849098	0.395332814	0.692597286	0.999142546
4933432I03Rik	12.11709808	-0.099976241	0.106614397	-0.937736775	0.3483797	0.999142546
4933432I09Rik	18.8007833	-0.209883162	0.124310704	-1.688375614	0.091339149	0.999142546
4933432K03Rik	1.847001076	-0.04830482	0.051937284	-0.930060575	0.352339722	0.999142546
4933433F19Rik	0.246966569	-0.005806414	0.020331469	-0.285587514	0.775194068	0.999142546
4933433G08Rik	0.480879564	0.021667825	0.021896443	0.989559146	0.322389647	0.999142546
4933433G15Rik	273.7025175	0.14774802	0.107553782	1.373712917	0.169530825	0.999142546
4933433G19Rik	37.57006238	0.054337175	0.126188665	0.430602663	0.666757305	0.999142546
4933433H22Rik	13.03448981	0.10743908	0.118783574	0.904494427	0.365733288	0.999142546
4933434E20Rik	1811.345978	-0.026650799	0.081088142	-0.328664565	0.74240924	0.999142546
4933436E23Rik	0.331878733	-0.014043218	0.024936881	-0.563150512	0.573332398	0.999142546
4933436H12Rik	15.0394046	-0.080119777	0.096993337	-0.826033821	0.408784906	0.999142546
4933438B17Rik	0.443690428	0.006868162	0.030948478	0.221922449	0.824374255	0.999142546
4933438K21Rik	0.523036283	-0.016863054	0.021919248	-0.769326278	0.441699641	0.999142546
4933439C10Rik	359.5677371	0.087168543	0.098510033	0.884869691	0.376226917	0.999142546
4933439K11Rik	57.14280762	-0.015099264	0.130334575	-0.115850024	0.907771404	0.999142546
4933440J02Rik	0.106245386	-0.002306704	0.020331469	-0.113454861	0.909669948	0.999142546
4933440M02Rik	5.973770749	-0.008030441	0.099234689	-0.080923726	0.935502611	0.999142546
5031410I06Rik	1.592670877	0.007883685	0.053365884	0.147728927	0.882556702	0.999142546
5031425E22Rik	591.4878004	-0.13223093	0.097556231	-1.355432941	0.17527966	0.999142546
5031425F14Rik	8.291376622	0.097266239	0.097464618	0.997964602	0.318296524	0.999142546
5031434C07Rik	5.007091826	-0.159358589	0.090635674	-1.75823251	0.078707956	0.999142546
5031434O11Rik	154.3184084	0.139793279	0.114963494	1.215979732	0.223992643	0.999142546
5031439G07Rik	6823.276042	0.108105008	0.103874561	1.040726493	0.298002504	0.999142546
5033403F01Rik	70.55078953	-0.140359449	0.123771743	-1.134018524	0.256786778	0.999142546
5033403H07Rik	2.075375889	-0.036621107	0.05703252	-0.642109222	0.520802268	0.999142546
5033404E19Rik	0.106245386	-0.002306704	0.020331469	-0.113454861	0.909669948	0.999142546
5033406O09Rik	111.2085218	-0.093453089	0.123882463	-0.75436899	0.450627686	0.999142546
5033417F24Rik	42.16095701	-0.077636895	0.130905192	-0.593077279	0.553129435	0.999142546
5033428I22Rik	303.4333233	-0.066291301	0.106805404	-0.620673661	0.534814363	0.999142546
5330411J11Rik	1.368703416	0.012789816	0.041306781	0.309629949	0.756842379	0.999142546
5330413P13Rik	8.757994518	0.104907457	0.103596328	1.012656134	0.311224437	0.999142546
5330417C22Rik	71.55643183	-0.184283512	0.130350807	-1.413750447	0.157435188	0.999142546
5330434G04Rik	1.178192893	-0.007454201	0.041122579	-0.181267848	0.856157342	0.999142546
5330439B14Rik	2.869034271	-0.040098837	0.048099898	-0.833657425	0.404474056	0.999142546
5430401F13Rik	0.841421384	-0.025614621	0.04091456	-0.626051489	0.531281169	0.999142546
5430402E10Rik	0.123483284	-0.002306704	0.020331469	-0.113454861	0.909669948	0.999142546
5430402O13Rik	261.9679622	-0.009846185	0.123487269	-0.07973441	0.936448491	0.999142546
5430403N17Rik	5.652213281	-0.104620356	0.090189893	-1.160000895	0.246048442	0.999142546
5430405H02Rik	532.9015643	-0.04816848	0.065039579	-0.740602586	0.45893444	0.999142546
5430416N02Rik	262.6350158	-0.115171662	0.106071197	-1.08579582	0.277569336	0.999142546
5430421F17Rik	28.48272645	-0.014811721	0.127015468	-0.11661352	0.907166323	0.999142546
5430425K12Rik	5.032110101	-0.041966441	0.077915958	-0.538611629	0.590154862	0.999142546
5430427M07Rik	1.261753209	-0.003844047	0.034198228	-0.112404862	0.910502401	0.999142546
5430428K19Rik	19.98041887	-0.102785208	0.120640196	-0.851998025	0.394215188	0.999142546
5430431A17Rik	1.153842342	-0.049525068	0.048607528	-1.0188765	0.308261601	0.999142546
5430434I15Rik	0.101100583	-0.002306704	0.020331469	-0.113454861	0.909669948	0.999142546
5430437J10Rik	72.91551679	-0.168118459	0.12849368	-1.308379203	0.190744723	0.999142546
5430440P10Rik	1.763981728	0.005582659	0.06070061	0.091970392	0.926721564	0.999142546
5530400C23Rik	0.386238839	0.010274128	0.02562846	0.400887461	0.688502982	0.999142546
5530401A14Rik	15.86015283	0.124101552	0.122757878	1.010945726	0.312042407	0.999142546
5530601H04Rik	758.368635	-0.102185687	0.102088951	-1.000947572	0.316852156	0.999142546
5730403I07Rik	45.98492028	0.087197913	0.120945464	0.72096886	0.470928674	0.999142546
5730405O15Rik	71.86233503	-0.064268846	0.12478178	-0.515049925	0.606518133	0.999142546
5730408K05Rik	12.48038316	-0.034913772	0.117327907	-0.29757432	0.766028077	0.999142546
5730409E04Rik	213.290761	0.026337649	0.110841499	0.237615421	0.812179389	0.999142546
5730412P04Rik	1.243623083	-0.074380767	0.048892059	-1.521326147	0.128178012	0.999142546
5730416F02Rik	4.837164802	-0.007172019	0.088777447	-0.080786502	0.935611743	0.999142546
5730420D15Rik	58.16685321	-0.197891646	0.110763165	-1.786619652	0.073998983	0.999142546
5730435O14Rik	9.293742567	-0.042880212	0.11233026	-0.381733396	0.702659126	0.999142546
5730455P16Rik	606.0777536	0.020658383	0.090850197	0.227389526	0.820120864	0.999142546
5730460C07Rik	5.206946301	-0.056844304	0.076622411	-0.741875694	0.458162653	0.999142546
5730507C01Rik	315.6525249	0.227637946	0.108271474	2.10247387	0.035511786	0.999142546
5730522E02Rik	275.0328661	-0.054598207	0.129945605	-0.420162009	0.674367106	0.999142546
5730596B20Rik	2.593996344	-0.059007089	0.065229812	-0.904603085	0.3656757	0.999142546
5830408C22Rik	159.6883004	0.133458039	0.128451154	1.038978902	0.298814549	0.999142546
5830411N06Rik	4.061902775	-0.057074977	0.074669744	-0.764365515	0.444649453	0.999142546
5830416I19Rik	1.546192109	-0.061516122	0.05871246	-1.047752418	0.29475269	0.999142546
5830417I10Rik	5233.8577	0.082524177	0.123059351	0.670604686	0.502472396	0.999142546
5830418P13Rik	19.7496319	-0.059369924	0.122863924	-0.483216899	0.628941737	0.999142546
5830428M24Rik	22.58560653	0.113923709	0.126037782	0.903885386	0.366056179	0.999142546
5830432E09Rik	13.26887747	-0.093410217	0.121394125	-0.769478891	0.441609071	0.999142546
5830444B04Rik	749.4378822	-0.051175947	0.112555374	-0.454673512	0.649344139	0.999142546
5830454E08Rik	18.16598541	0.189099317	0.127293378	1.48553931	0.137401018	0.999142546
5930430L01Rik	230.9707	0.138686797	0.129630551	1.06986197	0.284681443	0.999142546
5930438M14Rik	4.070623269	0.0399665	0.078028209	0.512205783	0.608506996	0.999142546
6030407O03Rik	1185.671587	0.073991939	0.10284998	0.719416168	0.471884538	0.999142546
6030440G07Rik	80.53872053	-0.071561906	0.127386177	-0.561771362	0.574271807	0.999142546
6030443J06Rik	61.39093634	-0.176910937	0.130785911	-1.352675797	0.176159226	0.999142546
6030458C11Rik	1097.867075	0.091696705	0.063581341	1.442195197	0.149247315	0.999142546
6030466F02Rik	45.57407623	-0.053690165	0.129987135	-0.413042146	0.679575735	0.999142546
6030471H07Rik	0.123483284	-0.002306704	0.020331469	-0.113454861	0.909669948	0.999142546
6030498E09Rik	13.38760958	0.043493616	0.096387476	0.451237215	0.65181859	0.999142546
6230400D17Rik	39.11905964	0.022469377	0.130726587	0.171880696	0.863531323	0.999142546
6330403K07Rik	19.04196337	-0.053485538	0.12195188	-0.438579038	0.660966589	0.999142546
6330409D20Rik	1.130950756	0.003810047	0.04267934	0.089271459	0.928866176	0.999142546
6330415G19Rik	80.22178454	0.016442999	0.121115604	0.135762848	0.892008762	0.999142546
6330418K02Rik	63.62739006	-0.033549082	0.12676625	-0.264653108	0.791276704	0.999142546
6430411K18Rik	417.8435488	0.054298765	0.129988315	0.417720358	0.676151586	0.999142546
6430548M08Rik	1206.388146	-0.114634258	0.093295042	-1.228728298	0.219173693	0.999142546
6430550D23Rik	45.98735673	-0.040322638	0.130327406	-0.309394923	0.757021132	0.999142546
6430553K19Rik	14.45537066	-0.102303496	0.12124591	-0.84376863	0.398798708	0.999142546
6430562O15Rik	16.79421809	0.013953996	0.116679932	0.11959208	0.904806294	0.999142546
6430571L13Rik	299.4268523	-0.022948774	0.115315169	-0.199009153	0.842255584	0.999142546
6430584L05Rik	24.33751249	0.090321316	0.128478323	0.703008207	0.482050635	0.999142546
6430628N08Rik	1.534367967	0.037685924	0.052084454	0.723554163	0.46933949	0.999142546
6430710C18Rik	97.0640261	-0.130528409	0.118187039	-1.104422369	0.269409962	0.999142546
6530402F18Rik	59.50794206	0.382795681	0.129014938	2.967064804	0.003006576	0.999142546
6530403H02Rik	25.78430829	-0.196852238	0.129433957	-1.52087012	0.128292434	0.999142546
6530411M01Rik	0.438702034	0.018064153	0.026733537	0.675711284	0.49922397	0.999142546
6720468P15Rik	4.7169626	0.057054962	0.068376394	0.834424846	0.404041621	0.999142546
6720483E21Rik	5.385523327	-0.067157859	0.098458145	-0.682095519	0.495178554	0.999142546
6720489N17Rik	162.1678232	-0.062848536	0.125789852	-0.499631211	0.617334777	0.999142546
6820408C15Rik	26.63565842	-0.040573376	0.127615403	-0.317934785	0.750534406	0.999142546
6820426E19Rik	0.217045278	0.00206793	0.020331469	0.101710821	0.918986213	0.999142546
6820431F20Rik	949.4719208	-0.067337248	0.059415591	-1.133326229	0.257077281	0.999142546
7420426K07Rik	5.659601787	0.01075903	0.086977626	0.123698828	0.90155374	0.999142546
7420700N18Rik	4.752185853	-0.070680061	0.095267551	-0.741911177	0.458141153	0.999142546
7420701I03Rik	0.544331827	-0.012772174	0.027430849	-0.465613518	0.641492165	0.999142546
7530416G11Rik	0.666302086	-0.023568542	0.034221455	-0.688706595	0.491007925	0.999142546
7630403G23Rik	0.930303884	0.003189837	0.03985831	0.080029408	0.936213867	0.999142546
8030423F21Rik	4.969725704	-0.054974808	0.072885265	-0.754265049	0.450690084	0.999142546
8030423J24Rik	0.092034894	-0.002306704	0.020331469	-0.113454861	0.909669948	0.999142546
8030442B05Rik	58.20251626	-0.317606083	0.130612153	-2.43167328	0.015029257	0.999142546
8030443G20Rik	2.112003238	0.026332006	0.057489269	0.458033409	0.646928439	0.999142546
8030455M16Rik	14.80685638	-0.110408039	0.117662613	-0.938344275	0.348067513	0.999142546
8030462N17Rik	2999.146736	-0.060049951	0.072154383	-0.832242597	0.405272025	0.999142546
8030474K03Rik	29.84531267	-0.072048076	0.110230294	-0.653614114	0.513360449	0.999142546
8430422H06Rik	1.728489949	-0.004371281	0.052827968	-0.082745588	0.934053835	0.999142546
8430423G03Rik	7.54099188	0.074144759	0.101983065	0.72703011	0.467207511	0.999142546
8430426J06Rik	167.7696292	-0.18523337	0.125769491	-1.472800499	0.140804838	0.999142546
8430430B14Rik	4.553632499	0.047272402	0.073191159	0.64587585	0.518359761	0.999142546
8430436N08Rik	0.703950813	0.055569933	0.039711391	1.399344912	0.161709578	0.999142546
8430437L04Rik	2.465177512	-0.0622327	0.059855246	-1.03972006	0.298469978	0.999142546
9030025P20Rik	55.88661512	0.01276969	0.130640096	0.097747097	0.922133116	0.999142546
9030204H09Rik	0.234283177	0.00206793	0.020331469	0.101710821	0.918986213	0.999142546
9030404E10Rik	70.52146679	-0.217539943	0.12169186	-1.787629371	0.073835824	0.999142546
9030612E09Rik	1.183918476	-0.011315261	0.036973476	-0.30603726	0.759576276	0.999142546
9030616G12Rik	2.411240394	-0.021468121	0.062742847	-0.342160455	0.732230143	0.999142546
9030624G23Rik	945.5101926	0.184690409	0.071472549	2.58407475	0.009764063	0.999142546
9030625G05Rik	19.94173808	0.069084276	0.124030352	0.556994923	0.577530898	0.999142546
9130008F23Rik	216.4798835	0.148390581	0.112503678	1.318984262	0.187174374	0.999142546
9130015A21Rik	3.862643368	-0.071489588	0.0662236	-1.079518297	0.280356741	0.999142546
9130015G15Rik	4.737991634	0.024331442	0.088642946	0.27448819	0.783709478	0.999142546
9130015L21Rik	1.285488167	-0.003035299	0.048321196	-0.062815071	0.949913765	0.999142546
9130019O22Rik	84.30109834	-0.024234791	0.127991233	-0.189347271	0.849820648	0.999142546
9130019P16Rik	42.54143289	-0.076178107	0.129747583	-0.587125439	0.557119463	0.999142546
9130023H24Rik	166.3136957	0.037952655	0.116609856	0.325466959	0.744827685	0.999142546
9130024F11Rik	12.34911538	0.052062419	0.116422644	0.44718465	0.654741744	0.999142546
9130209A04Rik	0.702715806	-0.040631311	0.039579669	-1.026570253	0.304622867	0.999142546
9130221F21Rik	1.299460825	0.01638899	0.043202695	0.379351113	0.704427148	0.999142546
9130221H12Rik	295.8357061	-0.035487335	0.082796672	-0.428608228	0.668208357	0.999142546
9130227L01Rik	6.242742447	-0.110589696	0.096633513	-1.144423842	0.252447905	0.999142546
9130230L23Rik	472.1075239	-0.031386302	0.125404999	-0.25027951	0.802371201	0.999142546
9130409I23Rik	0.99003786	-0.042976421	0.049507915	-0.868071716	0.385355074	0.999142546
9230009I02Rik	22.02971898	-0.275995574	0.129276582	-2.134923203	0.032767284	0.999142546
9230019H11Rik	2.017163839	0.06860254	0.048437792	1.416301985	0.156687107	0.999142546
9230020A06Rik	15.36022422	-0.049779823	0.102162676	-0.487260369	0.626073829	0.999142546
9230102K24Rik	0.193890014	0.00206793	0.020331469	0.101710821	0.918986213	0.999142546
9230102O04Rik	2.695655487	-0.0372077	0.056074948	-0.663535157	0.50698787	0.999142546
9230105E05Rik	0.541769321	-0.017547839	0.032556662	-0.538993789	0.589891141	0.999142546
9230112D13Rik	8.231581181	0.059550775	0.096682276	0.615943041	0.537932113	0.999142546
9230112J17Rik	10.65272267	0.05203032	0.093996286	0.55353592	0.579896491	0.999142546
9230114K14Rik	80.22077139	0.049337395	0.126273703	0.390717892	0.696005772	0.999142546
9230116L04Rik	32.91704037	-0.161897667	0.075991202	-2.130479093	0.03313208	0.999142546
9230116N13Rik	18.73732449	-0.025141981	0.122392023	-0.205421731	0.837242644	0.999142546
9230117E06Rik	0.315100019	-0.001431779	0.020331469	-0.070421832	0.943857915	0.999142546
9330020H09Rik	52.36342635	0.052502226	0.127698905	0.411140766	0.680969319	0.999142546
9330102E08Rik	296.6578556	-0.042172479	0.12220095	-0.345107623	0.730013463	0.999142546
9330104G04Rik	28.1252641	0.080269934	0.130869039	0.613360768	0.539637821	0.999142546
9330111N05Rik	709.481648	0.049962909	0.115568473	0.432323006	0.665506669	0.999142546
9330117O12Rik	3.973875252	-0.080995396	0.081401764	-0.995007879	0.319732432	0.999142546
9330133O14Rik	149.4752935	-0.069067533	0.112828378	-0.612146817	0.540440625	0.999142546
9330136K24Rik	32.69676136	-0.252952803	0.130914668	-1.932196039	0.053335314	0.999142546
9330158H04Rik	3.588491577	0.033415372	0.08308165	0.402199191	0.687537437	0.999142546
9330159F19Rik	5.867540164	-0.169578756	0.092075518	-1.841735571	0.065513838	0.999142546
9330159M07Rik	106.7850426	0.236826023	0.117202606	2.020654933	0.043315498	0.999142546
9330162012Rik	37.62333548	-0.131701684	0.129937112	-1.013580203	0.310783108	0.999142546
9330162B11Rik	0.204300127	-0.005806414	0.020331469	-0.285587514	0.775194068	0.999142546
9330175E14Rik	5.974962576	-0.0080259	0.094170058	-0.085227728	0.932080347	0.999142546
9330175M20Rik	25.42457237	-0.182933327	0.121747537	-1.502562854	0.132951808	0.999142546
9330178D15Rik	0.501582029	-0.025459798	0.027062114	-0.940791165	0.346811889	0.999142546
9330179D12Rik	23.30113054	0.166146869	0.1218885	1.363105375	0.172849303	0.999142546
9330182L06Rik	42.05535753	0.131438151	0.13074156	1.005327998	0.314738938	0.999142546
9330182O14Rik	1.10006495	0.001967011	0.035050146	0.056119896	0.955246295	0.999142546
9330188P03Rik	7.702763316	0.040738606	0.083051005	0.490525135	0.623762348	0.999142546
9330198I05Rik	62.61814978	-0.067673316	0.12909601	-0.524209204	0.60013304	0.999142546
9330199G10Rik	3.942654667	-0.038285283	0.054568636	-0.701598682	0.482929474	0.999142546
9430014N10Rik	0.388074971	-0.011137024	0.030519723	-0.364912375	0.715176816	0.999142546
9430015G10Rik	736.1549787	0.119149582	0.091230593	1.306026604	0.191543511	0.999142546
9430018G01Rik	5.31815965	-0.076105793	0.086442755	-0.880418412	0.378632686	0.999142546
9430019J16Rik	2.877438618	0.043911895	0.060412925	0.726862582	0.467310141	0.999142546
9430021M05Rik	0.438702034	0.018064153	0.026733537	0.675711284	0.49922397	0.999142546
9430037G07Rik	18.15923712	0.061507322	0.122562026	0.50184649	0.615775508	0.999142546
9430038I01Rik	618.9276221	-0.225146048	0.127660095	-1.763636853	0.077793139	0.999142546
9430041J12Rik	22.11828014	-0.098884059	0.120612934	-0.819846229	0.412303773	0.999142546
9430060I03Rik	16.56438671	-0.048710688	0.121318126	-0.401512033	0.688043181	0.999142546
9430065F17Rik	43.75134523	-0.087401249	0.130552782	-0.6694706	0.503195329	0.999142546
9430069I07Rik	0.526107423	0.01413327	0.032606457	0.433450034	0.664687858	0.999142546
9430078K24Rik	6.334248869	0.074910236	0.093138007	0.804292877	0.421227851	0.999142546
9430083A17Rik	106.6373931	0.069630264	0.112340992	0.619811721	0.535381751	0.999142546
9430091E24Rik	965.7218368	0.025428975	0.082988603	0.306415262	0.75928849	0.999142546
9530002B09Rik	0.861401809	0.006404722	0.042150053	0.1519505	0.879225978	0.999142546
9530014B07Rik	0.123483284	-0.002306704	0.020331469	-0.113454861	0.909669948	0.999142546
9530020I12Rik	6.852307397	0.088939014	0.087009675	1.022173846	0.306698627	0.999142546
9530026F06Rik	2.473262356	0.082114463	0.063190004	1.299485016	0.193777532	0.999142546
9530026P05Rik	4229.5915	0.075078844	0.082509779	0.909938741	0.362854817	0.999142546
9530036O11Rik	16.66766386	0.117235637	0.105802431	1.108061844	0.267835108	0.999142546
9530051G07Rik	114.9757997	0.209619995	0.123373501	1.699068219	0.089306331	0.999142546
9530052C20Rik	150.0801671	-0.042202473	0.126848678	-0.332699349	0.739361241	0.999142546
9530052E02Rik	459.9570616	-0.036286505	0.108632456	-0.334030048	0.738356884	0.999142546
9530053A07Rik	7.910590216	-0.075565982	0.076110319	-0.992848055	0.320784007	0.999142546
9530059O14Rik	25.99197036	0.073840344	0.105427744	0.700388166	0.483684925	0.999142546
9530062K07Rik	150.421874	0.129644221	0.119076882	1.08874384	0.276266863	0.999142546
9530068E07Rik	3177.977602	0.006211924	0.063833166	0.097314985	0.922476256	0.999142546
9530077C05Rik	67.70075975	-0.20809348	0.124312728	-1.673951515	0.094140129	0.999142546
9530080O11Rik	6.067255104	-0.02984598	0.09464878	-0.31533402	0.752508057	0.999142546
9530082P21Rik	278.1858459	-0.095425418	0.105822357	-0.901751019	0.367189144	0.999142546
9630001P10Rik	0.259279779	0.009942274	0.020331469	0.489009155	0.624835215	0.999142546
9630013A20Rik	0.129639889	0.00556764	0.020331469	0.273843473	0.784204913	0.999142546
9630013K17Rik	18.56474312	-0.048140429	0.106166197	-0.453444036	0.650229033	0.999142546
9630028B13Rik	3.421309683	-0.014686774	0.059367154	-0.247388893	0.804607269	0.999142546
9630028H03Rik	2.096810374	0.005411351	0.043767313	0.123639094	0.901601038	0.999142546
9630028I04Rik	0.419818305	-0.020858963	0.026147097	-0.797754474	0.425012985	0.999142546
9830107B12Rik	25.84070336	0.095107448	0.126989778	0.748937824	0.453894681	0.999142546
9830132P13Rik	19.54450075	-0.006836733	0.126677509	-0.05396959	0.956959393	0.999142546
9830166K06Rik	13.39166553	-0.061011978	0.101905257	-0.598712757	0.549364448	0.999142546
9930012K11Rik	781.9458127	0.05057429	0.104730868	0.482897646	0.629168413	0.999142546
9930014A18Rik	20.19393186	-0.123110808	0.12075616	-1.019499198	0.307966034	0.999142546
9930021J03Rik	4349.963823	0.037158359	0.066133599	0.561868086	0.574205899	0.999142546
9930104L06Rik	310.0644387	-0.052940836	0.096609834	-0.547985995	0.583701519	0.999142546
9930111H07Rik	6.196532122	0.022781379	0.094872942	0.240125151	0.810233237	0.999142546
9930111J21Rik1	627.2154889	0.186384462	0.130262187	1.43084088	0.152475824	0.999142546
9930111J21Rik2	304.3059844	0.196130218	0.122553637	1.600362281	0.109518238	0.999142546
A030001D20Rik	37.89793319	0.115480666	0.130134356	0.887395688	0.374865904	0.999142546
A130010J15Rik	250.8139964	-0.015759089	0.108840593	-0.144790543	0.884876249	0.999142546
A130030D18Rik	0.360380362	0.006442565	0.020331469	0.316876502	0.751337312	0.999142546
A130077B15Rik	5.375165409	0.059836796	0.094931661	0.630314426	0.528488886	0.999142546
A1bg	0.154448886	0.00556764	0.020331469	0.273843473	0.784204913	0.999142546
A1cf	16.70086132	-0.051057417	0.098971422	-0.515880404	0.605937941	0.999142546
A230001M10Rik	8.613674928	0.033753875	0.098798825	0.341642475	0.732619968	0.999142546
A230009B12Rik	56.23027357	-0.069799878	0.130817791	-0.533565635	0.593642089	0.999142546
A230020J21Rik	5.119541967	0.058046066	0.079635593	0.728896006	0.466065278	0.999142546
A230028O05Rik	74.26233587	-0.200423083	0.130296356	-1.538209427	0.123997417	0.999142546
A230051N06Rik	0.194939494	0.00206793	0.020331469	0.101710821	0.918986213	0.999142546
A230056J06Rik	3.448360164	0.003820037	0.083343498	0.045834851	0.963441881	0.999142546
A230056P14Rik	136.2044267	-0.134097801	0.105765694	-1.267876154	0.204842181	0.999142546
A230057D06Rik	232.8590055	0.083243313	0.127426929	0.653263118	0.513586666	0.999142546
A230070E04Rik	8.072976784	0.116680448	0.100496247	1.161042833	0.245624481	0.999142546
A230072C01Rik	267.0470635	-0.104518364	0.104163039	-1.003411237	0.315662485	0.999142546
A230072E10Rik	40.99241334	-0.19624937	0.130896765	-1.499268296	0.133804044	0.999142546
A230077H06Rik	6.706856301	0.025561607	0.086294155	0.296214817	0.767066034	0.999142546
A230083G16Rik	35.4593341	-0.336101718	0.13084105	-2.568778825	0.010205757	0.999142546
A230103J11Rik	6.462249478	-0.113870622	0.1012362	-1.124801417	0.260673194	0.999142546
A230107N01Rik	8.06155843	-0.066916372	0.097575711	-0.685789229	0.49284603	0.999142546
A230108P19Rik	352.0562965	-0.047081348	0.121015081	-0.389053562	0.697236525	0.999142546
A26c3	0.951464556	0.005655552	0.040674804	0.13904312	0.889416075	0.999142546
A2m	10660.22754	-0.105378933	0.130210077	-0.809299371	0.418342968	0.999142546
A2ml1	3.774047407	-0.067728137	0.064420102	-1.051350973	0.293097424	0.999142546
A330008L17Rik	6.816480998	0.093999877	0.100796441	0.932571394	0.351041309	0.999142546
A330009N23Rik	46.8281441	0.08664618	0.130871938	0.662068436	0.507927364	0.999142546
A330015K06Rik	1087.601003	-0.070424708	0.127144059	-0.553896966	0.579649362	0.999142546
A330023F24Rik	1361.781434	-0.030808973	0.083857837	-0.367395279	0.713324193	0.999142546
A330032B11Rik	18.40965949	0.073809741	0.128742484	0.573313011	0.566432777	0.999142546
A330033J07Rik	26.67650793	-0.090674855	0.126251847	-0.718206164	0.472630178	0.999142546
A330035P11Rik	153.3463649	0.160710199	0.122141523	1.315770387	0.188251121	0.999142546
A330040F15Rik	3.33714113	-0.025725095	0.06113029	-0.420824035	0.673883579	0.999142546
A330041J22Rik	20.54434163	-0.056590516	0.122897906	-0.460467701	0.64518055	0.999142546
A330049N07Rik	46.57508703	-0.056009065	0.100825758	-0.555503542	0.578550288	0.999142546
A330069E16Rik	19.71228421	0.305176853	0.128785878	2.369645321	0.017805156	0.999142546
A330074K22Rik	12.74711579	0.042674392	0.109216897	0.39073068	0.695996318	0.999142546
A330076C08Rik	154.9768065	-0.01481561	0.130428634	-0.113591697	0.909561469	0.999142546
A330076H08Rik	28.14883187	0.180956337	0.122848538	1.473003585	0.140750069	0.999142546
A330093E20Rik	76.80009544	-0.101738317	0.12609954	-0.806809578	0.4197762	0.999142546
A330094K24Rik	0.795985708	0.050360889	0.044009016	1.144331172	0.252486321	0.999142546
A330102I10Rik	51.3152827	0.082949526	0.130463957	0.635804157	0.524904078	0.999142546
A3galt2	72.49276136	-0.145603534	0.130493617	-1.115790466	0.264511836	0.999142546
A430005L14Rik	326.9919086	-0.004265911	0.108278683	-0.039397513	0.968573463	0.999142546
A430033K04Rik	346.9647707	0.028385532	0.090634282	0.313187588	0.754138148	0.999142546
A430035B10Rik	5.081940159	-0.023613785	0.091783401	-0.257277298	0.796964716	0.999142546
A430046D13Rik	133.7488947	-0.018657182	0.119588835	-0.15601107	0.876024295	0.999142546
A430057M04Rik	29.26530691	-0.074908513	0.130652764	-0.57334044	0.566414209	0.999142546
A430078I02Rik	35.52820824	-0.031823573	0.130540878	-0.243782433	0.807399326	0.999142546
A430088P11Rik	0.106245386	-0.002306704	0.020331469	-0.113454861	0.909669948	0.999142546
A430090L17Rik	4.161143745	0.019351258	0.067611373	0.286213062	0.77471494	0.999142546
A430093F15Rik	99.60951814	-0.068779873	0.123685404	-0.556087222	0.57815123	0.999142546
A4galt	8925.331325	0.075519961	0.109101157	0.692201281	0.488810935	0.999142546
A4gnt	0.934352609	0.015690031	0.043940792	0.357072112	0.721037822	0.999142546
A530010L16Rik	15.35866657	-0.007750223	0.120460828	-0.06433812	0.948701001	0.999142546
A530013C23Rik	215.7641441	-0.094199661	0.129679605	-0.726403056	0.467591719	0.999142546
A530016L24Rik	26.61860735	0.158992128	0.128383268	1.238417832	0.215561172	0.999142546
A530021J07Rik	2.355288207	0.11969453	0.067740589	1.766954373	0.07723587	0.999142546
A530032D15Rik	19.89326838	-0.086546566	0.123738999	-0.699428363	0.484284368	0.999142546
A530040E14Rik	3.666897286	-0.020155109	0.072819683	-0.276781062	0.781948223	0.999142546
A530046M15Rik	1597.166596	-0.079025896	0.128005975	-0.617360994	0.536996644	0.999142546
A530053G22Rik	0.493933138	-0.012806655	0.020364207	-0.628880633	0.529427206	0.999142546
A530058N18Rik	0.351314673	0.006442565	0.020331469	0.316876502	0.751337312	0.999142546
A530064D06Rik	7.804363784	0.003724085	0.095263349	0.039092529	0.968816617	0.999142546
A530065N20Rik	35.25138307	-0.106637835	0.128797539	-0.827949322	0.407699201	0.999142546
A530072M11Rik	551.0776073	0.146898106	0.109156073	1.345762102	0.178379251	0.999142546
A530088E08Rik	0.642725244	0.011915502	0.040702351	0.292747266	0.769715338	0.999142546
A630001G21Rik	143.5281819	0.022831988	0.130670165	0.17472992	0.861291857	0.999142546
A630001O12Rik	4.0762846	0.027509953	0.072090695	0.381602002	0.702756599	0.999142546
A630010A05Rik	2.026979518	-0.064050083	0.061691473	-1.038232362	0.29916189	0.999142546
A630012P03Rik	8.713245909	-0.142721614	0.10001273	-1.427034476	0.153569958	0.999142546
A630019I02Rik	0.296040077	-0.002085111	0.024501328	-0.085101959	0.932180333	0.999142546
A630023P12Rik	57.0369359	0.044403569	0.130892567	0.339236748	0.734431388	0.999142546
A630066F11Rik	50.58365793	-0.030318153	0.130096645	-0.233043314	0.815727772	0.999142546
A630072M18Rik	215.9084669	0.120850359	0.095364244	1.267250213	0.205065836	0.999142546
A630075F10Rik	3.448823827	0.003525484	0.084231139	0.041854875	0.966614389	0.999142546
A630076J17Rik	0.184069788	-0.005806414	0.020331469	-0.285587514	0.775194068	0.999142546
A630089N07Rik	153.6088804	-0.038159607	0.124142584	-0.307385308	0.75855011	0.999142546
A630095N17Rik	34.67694589	-0.031483138	0.127033434	-0.247833481	0.804263249	0.999142546
A730004F24Rik	45.2288697	-0.141281324	0.130560662	-1.082112496	0.279202544	0.999142546
A730006G06Rik	0.812705457	-0.006736659	0.039404316	-0.170962452	0.86425329	0.999142546
A730013G03Rik	0.285924908	-0.002049065	0.024290493	-0.084356656	0.932772868	0.999142546
A730017L22Rik	606.6308457	-0.012810949	0.111205689	-0.11520048	0.908286218	0.999142546
A730018C14Rik	4.382431978	-0.037251349	0.086212119	-0.432089472	0.665676386	0.999142546
A730020E08Rik	41.26880172	-0.086847417	0.130475756	-0.665621103	0.505653314	0.999142546
A730020M07Rik	5.043190243	-0.107622082	0.066054263	-1.629298046	0.10324994	0.999142546
A730035I17Rik	2.195947093	0.082574357	0.063349887	1.30346496	0.192416071	0.999142546
A730043L09Rik	0.841072321	0.041248129	0.039902951	1.033711231	0.301271181	0.999142546
A730046J19Rik	1.300381919	-0.008315877	0.035548767	-0.233928714	0.815040321	0.999142546
A730056A06Rik	55.1964324	0.015378855	0.130793702	0.117581006	0.906399655	0.999142546
A730063M14Rik	16.99551693	0.10524674	0.121346268	0.867325729	0.385763563	0.999142546
A730081D07Rik	395.7721665	-0.021857639	0.082429654	-0.26516718	0.790880677	0.999142546
A730082K24Rik	11.38900394	-0.011044358	0.1086109	-0.10168738	0.91900482	0.999142546
A730085K08Rik	52.36265849	-0.065609504	0.130716621	-0.501921662	0.615722627	0.999142546
A830009L08Rik	1.8872773	-0.06270403	0.067859079	-0.924033031	0.355469119	0.999142546
A830010M20Rik	423.0180601	0.02657256	0.101360909	0.262157873	0.79319973	0.999142546
A830011K09Rik	0.259279779	0.009942274	0.020331469	0.489009155	0.624835215	0.999142546
A830018L16Rik	42.41492509	0.13538262	0.130871722	1.034468091	0.300917386	0.999142546
A830019L24Rik	1.251027483	-0.027829166	0.046680522	-0.596162268	0.55106683	0.999142546
A830019P07Rik	33.20238825	0.270414769	0.121829628	2.219614174	0.026444969	0.999142546
A830035O19Rik	11.80609892	0.012657262	0.101705501	0.124450123	0.900958889	0.999142546
A830036E02Rik	0.493562956	0.018954167	0.026884435	0.705023792	0.48079543	0.999142546
A830052D11Rik	49.15844235	-0.016684764	0.130544303	-0.127809208	0.898299963	0.999142546
A830082K12Rik	50.55737429	-0.063118087	0.127850874	-0.493685224	0.621528502	0.999142546
A830082N09Rik	117.9573182	-0.241586224	0.118495862	-2.038773501	0.041472638	0.999142546
A930001A20Rik	21.33184218	0.090901901	0.121246815	0.749726094	0.453419688	0.999142546
A930001C03Rik	158.3081397	-0.031653907	0.112507379	-0.281349612	0.778442262	0.999142546
A930002C04Rik	0.727348182	0.002351043	0.038788451	0.060611922	0.951668278	0.999142546
A930003O13Rik	0.09278943	0.00556764	0.020331469	0.273843473	0.784204913	0.999142546
A930004D18Rik	101.8234809	-0.03082066	0.130916735	-0.235421849	0.813881329	0.999142546
A930005H10Rik	77.60222347	-0.008881239	0.12758564	-0.069610017	0.944504064	0.999142546
A930006I01Rik	1.167904854	-0.026525274	0.037100089	-0.714965235	0.474630526	0.999142546
A930006K02Rik	54.53756758	-0.02246022	0.129674846	-0.173204141	0.862490969	0.999142546
A930007A09Rik	216.8136844	0.08101652	0.11315807	0.715958833	0.474016769	0.999142546
A930007I19Rik	654.5839203	-0.182160745	0.114750948	-1.587444362	0.112412039	0.999142546
A930009A15Rik	2.931907473	0.024372469	0.057780686	0.42180996	0.673163735	0.999142546
A930011G23Rik	2116.152554	0.093626834	0.130757583	0.716033684	0.47397055	0.999142546
A930012L18Rik	67.46912946	-0.079297946	0.130872149	-0.605919186	0.544568419	0.999142546
A930015D03Rik	2838.222669	0.028603528	0.072109865	0.396665957	0.691613807	0.999142546
A930016O22Rik	1.005983254	0.027497622	0.046053747	0.597076763	0.550456131	0.999142546
A930017K11Rik	119.1142995	0.189663855	0.121253725	1.564189917	0.117772974	0.999142546
A930017M01Rik	3.568810767	0.017332502	0.076566946	0.226370559	0.820913224	0.999142546
A930018P22Rik	13.94847058	0.137483976	0.11346679	1.211667101	0.225639838	0.999142546
A930019D19Rik	0.702290909	-0.017921895	0.02842799	-0.630431322	0.528412423	0.999142546
A930024E05Rik	43.39122592	0.063766743	0.129839403	0.491120121	0.623341491	0.999142546
A930031H19Rik	0.092034894	-0.002306704	0.020331469	-0.113454861	0.909669948	0.999142546
A930033H14Rik	65.75647056	-0.170524454	0.125546664	-1.358255561	0.174382606	0.999142546
A930037H05Rik	95.20020272	-0.172689259	0.122316489	-1.41182322	0.15800202	0.999142546
A930041C12Rik	3.992370948	0.038216238	0.067558482	0.565676388	0.571613789	0.999142546
AA387883	0.331841056	-0.001431779	0.020331469	-0.070421832	0.943857915	0.999142546
AA388235	15.77826315	0.088944845	0.123636674	0.719405028	0.4718914	0.999142546
AA414768	201.5037222	-0.02094986	0.114289268	-0.183305573	0.854558262	0.999142546
AA465934	44.61245972	-0.048586911	0.128759949	-0.377344906	0.705917305	0.999142546
AA467197	1006.852056	0.077666096	0.122068293	0.636251182	0.524612718	0.999142546
AA536875	19.69214315	-0.083374561	0.120122468	-0.69407965	0.48763226	0.999142546
AA543186	83.69101895	0.182645848	0.122574334	1.490082322	0.136202592	0.999142546
AA623943	0.123483284	-0.002306704	0.020331469	-0.113454861	0.909669948	0.999142546
AA792892	0.394888668	0.023430161	0.02595893	0.902585783	0.366745775	0.999142546
AA986860	1207.346549	-0.20553889	0.130911695	-1.570057504	0.116401734	0.999142546
AAdacl4fm3	0.458384256	0.00727421	0.031037675	0.234367102	0.814699996	0.999142546
AB124611	149.4702692	-0.086654769	0.121086906	-0.715641123	0.474212974	0.999142546
AF067061	0.09278943	0.00556764	0.020331469	0.273843473	0.784204913	0.999142546
AF067063	0.092034894	-0.002306704	0.020331469	-0.113454861	0.909669948	0.999142546
AF366264	0.456712497	0.025825505	0.031630753	0.816468238	0.414232382	0.999142546
AI182371	36.11659335	0.021319053	0.125637083	0.169687587	0.865255837	0.999142546
AI197445	8.163789909	-0.098485418	0.109779918	-0.897116883	0.369656551	0.999142546
AI314278	17.24536418	0.029889565	0.091472997	0.326758343	0.743850669	0.999142546
AI413582	397.5607861	-0.005184723	0.106704617	-0.048589487	0.961246449	0.999142546
AI427809	34.3879557	0.078301112	0.130905271	0.59815095	0.549739216	0.999142546
AI429214	192.4075613	0.095505173	0.104002213	0.918299432	0.358462125	0.999142546
AI450353	0.919197244	-0.008416308	0.038018006	-0.221376881	0.824798992	0.999142546
AI463170	0.714000963	-0.0200128	0.022932115	-0.872697506	0.382827978	0.999142546
AI467606	34.37760763	-0.224376372	0.123590583	-1.815481135	0.069450003	0.999142546
AI504432	17.12634259	-0.221112875	0.125813117	-1.757470774	0.078837599	0.999142546
AI506816	635.3814341	0.157512968	0.118851349	1.325293902	0.185073691	0.999142546
AI507597	1.141658941	0.086253343	0.045827681	1.882123216	0.059819288	0.999142546
AI593442	0.623823488	-0.025481565	0.032716779	-0.778853119	0.436066243	0.999142546
AI597479	1213.317717	-0.012537139	0.078099388	-0.160528007	0.872465161	0.999142546
AI606473	0.590571081	-0.031476212	0.029179237	-1.07871947	0.280712803	0.999142546
AI661453	3547.196012	0.051195721	0.112458576	0.455240703	0.648936081	0.999142546
AI662270	82.6873976	-0.113699951	0.130679068	-0.87007011	0.384262091	0.999142546
AI837181	507.6177539	-0.10650724	0.073580863	-1.447485617	0.147760962	0.999142546
AI839979	26.04344184	-0.162063661	0.130935474	-1.237736846	0.215813652	0.999142546
AI847159	1.814805371	0.050927167	0.059501531	0.855896753	0.392054891	0.999142546
AI854703	70.12138143	0.197781737	0.129219667	1.530585413	0.125871889	0.999142546
AI987944	454.8930931	-0.042040035	0.091881769	-0.457544906	0.647279433	0.999142546
AU015228	1.214451279	0.058749018	0.046316185	1.26843387	0.204643053	0.999142546
AU015791	184.5142408	0.055456329	0.122576556	0.452421985	0.650965012	0.999142546
AU015836	5492.888309	0.037699149	0.098522741	0.382644138	0.701983639	0.999142546
AU016765	2.875694903	-0.016664194	0.070241775	-0.237240498	0.81247022	0.999142546
AU018091	2558.972836	-0.009704566	0.117667773	-0.08247429	0.934269563	0.999142546
AU019990	101.7112685	-0.052416126	0.128572485	-0.407677626	0.683510366	0.999142546
AU021063	14.47635015	0.052684178	0.101721161	0.517927411	0.604508916	0.999142546
AU021092	387.3691756	0.043271402	0.125998089	0.343429036	0.731275718	0.999142546
AU022252	277.2002918	-0.106289088	0.103326219	-1.028674896	0.30363247	0.999142546
AU022751	9.674514259	0.014172795	0.086628526	0.163604251	0.870042698	0.999142546
AU022754	213.6579577	0.058222421	0.115333846	0.504816436	0.61368777	0.999142546
AU022793	6.660329023	-0.012193707	0.101454098	-0.120189397	0.904333117	0.999142546
AU023762	41.55884344	-0.272573458	0.130117302	-2.094828695	0.036186223	0.999142546
AU040320	4810.238705	-0.007955743	0.066335092	-0.119932639	0.904536509	0.999142546
AU040972	0.348067152	-0.009306123	0.020331469	-0.457720167	0.647153497	0.999142546
AU041133	594.2247449	-0.019461301	0.086108067	-0.226010199	0.821193488	0.999142546
AV039307	72.47479201	-0.033900661	0.125931748	-0.269198683	0.787776794	0.999142546
AV051173	14.41263073	0.022438867	0.123195695	0.182140028	0.855472836	0.999142546
AV064505	9.287260897	-0.058815181	0.106877347	-0.550305401	0.582109921	0.999142546
AV205837	0.185578861	0.009942274	0.020331469	0.489009155	0.624835215	0.999142546
AW011738	260.8421155	0.071334441	0.126535923	0.563748532	0.572925283	0.999142546
AW046200	115.479693	-0.104751587	0.120284599	-0.870864495	0.383828145	0.999142546
AW112010	81.37594458	-0.018061439	0.12120039	-0.149021292	0.881536832	0.999142546
AW146154	449.1853462	-0.022006044	0.103289821	-0.213051426	0.831286851	0.999142546
AW209491	289.0413424	-0.070032721	0.109295236	-0.640766453	0.521674432	0.999142546
AW495222	0.193135477	-0.005806414	0.020331469	-0.285587514	0.775194068	0.999142546
AW549542	29.43916583	0.082696185	0.126412152	0.654179077	0.51299644	0.999142546
AW549877	3394.647801	0.031736048	0.066150262	0.479756948	0.631400229	0.999142546
AW551984	71.53258758	-0.0698044	0.130900469	-0.533263172	0.593851417	0.999142546
AW554918	3579.129816	0.080339711	0.090944949	0.88338837	0.377026472	0.999142546
AW822252	652.9680402	-0.137876599	0.121748149	-1.13247388	0.25743526	0.999142546
AY074887	0.39923962	-0.005165958	0.020358425	-0.253750382	0.799688408	0.999142546
AY358078	5.233518468	0.042190154	0.082894681	0.508960931	0.61077961	0.999142546
AY512915	6.839884695	-0.071480767	0.096171635	-0.743262471	0.457322788	0.999142546
AY512931	0.348067152	-0.009306123	0.020331469	-0.457720167	0.647153497	0.999142546
AY702102	0.22972867	-0.005806414	0.020331469	-0.285587514	0.775194068	0.999142546
Aaas	653.7394743	0.033291249	0.088434297	0.376451786	0.706581053	0.999142546
Aacs	1654.612434	0.039221597	0.091701195	0.427710867	0.668861637	0.999142546
Aadac	1.58279564	-0.008480852	0.042877271	-0.197793662	0.843206505	0.999142546
Aadacl2	0.110799893	0.00556764	0.020331469	0.273843473	0.784204913	0.999142546
Aadacl2fm1	0.39397431	0.00407528	0.025604393	0.159163319	0.873540203	0.999142546
Aadacl2fm2	5.045095028	-0.168121436	0.088147313	-1.907278053	0.056484591	0.999142546
Aadacl3	1.561388306	-0.002973775	0.048435502	-0.061396602	0.951043358	0.999142546
Aadacl4	0.518350666	-0.012509966	0.026697052	-0.46858979	0.639362877	0.999142546
Aadacl4fm1	0.331878733	-0.014043218	0.024936881	-0.563150512	0.573332398	0.999142546
Aadacl4fm2	0.208395449	-0.005806414	0.020331469	-0.285587514	0.775194068	0.999142546
Aadacl4fm4	0.300430343	-0.013748123	0.024675881	-0.557148198	0.577426179	0.999142546
Aadacl4fm5	0.642303212	-0.031132943	0.028839055	-1.079541055	0.280346602	0.999142546
Aadat	2.772106944	-0.065028507	0.06626847	-0.981288803	0.326450343	0.999142546
Aagab	2323.095693	0.074080187	0.074714226	0.99151382	0.321434748	0.999142546
Aak1	12747.73624	0.05754663	0.049690573	1.158099542	0.246823417	0.999142546
Aamdc	933.0791548	0.088510273	0.088081756	1.004864984	0.314961868	0.999142546
Aamp	5110.694095	0.016394013	0.064120498	0.255675069	0.798201748	0.999142546
Aanat	24.09081322	-0.091264563	0.127134365	-0.717859118	0.472844158	0.999142546
Aar2	1281.168243	-0.077476423	0.091844102	-0.843564485	0.398912817	0.999142546
Aard	80.55888133	0.076151588	0.13019184	0.584918289	0.55860266	0.999142546
Aars	3716.67372	-0.052307443	0.108692034	-0.481244492	0.630342743	0.999142546
Aars2	426.2803234	0.004039558	0.081667215	0.049463643	0.960549811	0.999142546
Aarsd1	359.1881336	0.034994016	0.089956123	0.389012048	0.697267234	0.999142546
Aasdh	821.4468605	0.141054836	0.090408924	1.560187085	0.118715677	0.999142546
Aasdhppt	584.7446234	0.085845458	0.098270347	0.873564208	0.382355625	0.999142546
Aass	58.09646001	0.042955879	0.0986441	0.435463236	0.663226218	0.999142546
Aatf	2651.095748	-0.032319728	0.080958397	-0.399214027	0.689735509	0.999142546
Aatk	234.4783417	0.055801892	0.125831486	0.443465258	0.657429243	0.999142546
Abat	698.4330423	-0.241563966	0.126058327	-1.91628726	0.055328542	0.999142546
Abca12	151.083757	-0.022173045	0.130050786	-0.170495275	0.86462065	0.999142546
Abca13	494.7146281	-0.11484296	0.111164967	-1.033085896	0.301563703	0.999142546
Abca14	77.62935902	-0.195850041	0.130553632	-1.500150071	0.133575533	0.999142546
Abca15	2.622162139	0.017142047	0.05582352	0.307075712	0.758785744	0.999142546
Abca16	94.69349545	-0.086852527	0.12891085	-0.673741019	0.500475979	0.999142546
Abca17	108.8144912	-0.063111896	0.129106507	-0.488835906	0.624957876	0.999142546
Abca2	1201.350302	0.00927377	0.105215533	0.088140695	0.929764853	0.999142546
Abca3	7655.354388	-0.005020156	0.107286817	-0.046791914	0.962679073	0.999142546
Abca4	888.7924748	-0.09225227	0.093621562	-0.985374184	0.324440306	0.999142546
Abca5	2972.467515	0.014672368	0.117103308	0.12529422	0.900290628	0.999142546
Abca6	112.4640594	-0.063584313	0.128357579	-0.495368592	0.620339961	0.999142546
Abca7	2007.789321	0.138822217	0.079391171	1.748585076	0.080362768	0.999142546
Abca8a	114.7836984	-0.028422802	0.113756482	-0.249856546	0.802698289	0.999142546
Abca8b	317.3929794	-0.106325097	0.098453939	-1.079947623	0.280165505	0.999142546
Abca9	389.1148425	-0.100848167	0.130027443	-0.775591405	0.437990277	0.999142546
Abcb10	1972.671875	-0.022558344	0.101931426	-0.221309018	0.824851828	0.999142546
Abcb11	146.8384693	-0.281847686	0.130918895	-2.152841934	0.031331103	0.999142546
Abcb1a	1737.266105	0.041377118	0.123279059	0.335637845	0.737143981	0.999142546
Abcb1b	4759.079104	0.068901606	0.128101699	0.537866448	0.590669253	0.999142546
Abcb4	32.50432297	-0.125444171	0.130748754	-0.95942919	0.337342576	0.999142546
Abcb5	3.039980192	0.014454452	0.068612531	0.210667817	0.83314649	0.999142546
Abcb6	247.2290211	0.140730232	0.11343924	1.240578051	0.214761665	0.999142546
Abcb7	2807.700032	-0.003629625	0.045673079	-0.079469689	0.93665904	0.999142546
Abcb8	1015.409506	0.007586351	0.07976717	0.095106175	0.924230493	0.999142546
Abcb9	457.6241299	0.029651731	0.096391258	0.30761847	0.758372664	0.999142546
Abcc1	4003.461063	0.053171489	0.109280129	0.486561366	0.626569208	0.999142546
Abcc10	851.8886237	0.085741673	0.091716845	0.934851962	0.349864596	0.999142546
Abcc12	167.2229849	-0.062846861	0.128106251	-0.490583876	0.623720793	0.999142546
Abcc2	929.4411156	-0.009666206	0.087293519	-0.110732236	0.911828683	0.999142546
Abcc3	438.2691325	-0.087675131	0.12162074	-0.72088964	0.470977417	0.999142546
Abcc4	1380.720078	0.034603913	0.125358412	0.276039812	0.782517488	0.999142546
Abcc5	14097.00822	-0.054348217	0.078487622	-0.692443153	0.488659074	0.999142546
Abcc6	69.29154043	-0.098628615	0.103489494	-0.953030211	0.340574764	0.999142546
Abcc8	133.8638303	0.050911856	0.128460212	0.396323929	0.691866077	0.999142546
Abcc9	686.2466036	-0.055119791	0.13086159	-0.4212068	0.673604079	0.999142546
Abcd1	2366.647924	0.030969985	0.067023302	0.462077876	0.644025475	0.999142546
Abcd2	59.27528964	-0.074299898	0.113363525	-0.655412736	0.512202054	0.999142546
Abcd3	3594.425364	0.036552025	0.062337005	0.58636159	0.55763255	0.999142546
Abcd4	1386.55775	0.079167907	0.093010189	0.851174556	0.394672395	0.999142546
Abce1	3588.704135	0.033820181	0.069336408	0.487769441	0.625713159	0.999142546
Abcf1	7100.810884	0.050985471	0.120471718	0.423215274	0.672138204	0.999142546
Abcf2	1529.945414	-0.071419399	0.056987468	-1.253247452	0.210115666	0.999142546
Abcf3	1257.616321	-0.047215735	0.080836191	-0.584091532	0.559158732	0.999142546
Abcg1	12694.49463	-0.031105092	0.082459389	-0.37721711	0.706012266	0.999142546
Abcg2	3729.580578	-0.108920497	0.129614517	-0.840341802	0.40071677	0.999142546
Abcg3	40.74495258	-0.009961948	0.130904385	-0.076100947	0.939338787	0.999142546
Abcg4	22.57467631	-0.327474611	0.130452978	-2.510288504	0.012063256	0.999142546
Abcg5	6.13074142	-0.213427398	0.098870951	-2.158646158	0.030877629	0.999142546
Abcg8	0.942695878	-0.03502811	0.036116659	-0.969860189	0.332116187	0.999142546
Abhd1	114.2015244	0.075507185	0.116650812	0.647292408	0.517442714	0.999142546
Abhd10	543.7275899	-0.166607386	0.097798713	-1.703574417	0.088460624	0.999142546
Abhd11	505.3251725	-0.026082215	0.091497117	-0.285060512	0.775597782	0.999142546
Abhd11os	26.73051618	0.170066346	0.123464206	1.377454663	0.168371722	0.999142546
Abhd12	2909.405727	0.010675148	0.088788201	0.120231606	0.904299682	0.999142546
Abhd12b	16.06592945	0.098692279	0.121107699	0.814913333	0.415121921	0.999142546
Abhd13	1836.302233	-0.046321608	0.079176091	-0.585045394	0.558517194	0.999142546
Abhd14a	142.8645735	0.020857257	0.111719555	0.186692987	0.851901355	0.999142546
Abhd14b	157.8991685	-0.14664049	0.13082426	-1.120896769	0.262331806	0.999142546
Abhd15	174.8080029	-0.017227198	0.121636352	-0.141628699	0.887373297	0.999142546
Abhd16a	2528.497377	0.017208564	0.104696129	0.164366762	0.869442428	0.999142546
Abhd16b	0.102150063	-0.002306704	0.020331469	-0.113454861	0.909669948	0.999142546
Abhd17a	1333.046461	0.014174377	0.095767338	0.148008467	0.882336086	0.999142546
Abhd17b	1721.105444	-0.066928527	0.073083627	-0.91578004	0.359782275	0.999142546
Abhd17c	2112.643679	-0.042086822	0.129191333	-0.325771249	0.744597433	0.999142546
Abhd18	629.5423199	0.054087228	0.11357697	0.476216508	0.63392014	0.999142546
Abhd2	19631.98689	-0.08135186	0.067305609	-1.208693619	0.226780574	0.999142546
Abhd3	731.8785719	0.130897805	0.086268885	1.517323483	0.129185032	0.999142546
Abhd4	2563.109883	0.007522395	0.090350877	0.083257578	0.933646731	0.999142546
Abhd5	5104.98865	-0.117460646	0.06984793	-1.681662515	0.092634301	0.999142546
Abhd6	6700.668973	0.046368616	0.098381358	0.471315063	0.637415761	0.999142546
Abhd8	333.7297847	0.066807418	0.120504226	0.554398968	0.579305832	0.999142546
Abi1	10902.69452	-0.025072779	0.060383285	-0.415227148	0.677975627	0.999142546
Abi2	2113.718072	-0.014473696	0.07375677	-0.196235493	0.844425849	0.999142546
Abi3	572.5062996	0.049076672	0.130040175	0.377396228	0.70587917	0.999142546
Abi3bp	84.14845483	-0.025592035	0.123134188	-0.207838585	0.835355004	0.999142546
Abitram	404.91763	-0.019551943	0.091774934	-0.2130423	0.83129397	0.999142546
Abl1	7816.487952	0.062227199	0.071509912	0.870189832	0.384196672	0.999142546
Abl2	8269.843692	-0.057522452	0.095218232	-0.60411174	0.545769355	0.999142546
Ablim1	9981.144449	-0.13494027	0.127331152	-1.059758492	0.289254485	0.999142546
Ablim2	977.5365665	-0.059207491	0.130613614	-0.453302601	0.65033086	0.999142546
Ablim3	131.6420176	-0.159479512	0.08433042	-1.891126744	0.058607427	0.999142546
Abo	51.85376821	-0.015499402	0.130929187	-0.118380036	0.905766544	0.999142546
Abr	4896.868849	0.009460719	0.080433515	0.117621601	0.906367488	0.999142546
Abra	1.43036342	-0.044840315	0.042416887	-1.057133569	0.290450633	0.999142546
Abracl	963.6425912	-0.075327825	0.064500469	-1.167864764	0.242861319	0.999142546
Abraxas1	641.6437991	0.198778245	0.113893458	1.74529994	0.080932672	0.999142546
Abraxas2	2626.020907	0.020684823	0.083140995	0.248792109	0.803521595	0.999142546
Abt1	391.9908433	-0.09939154	0.091041612	-1.091715506	0.274958167	0.999142546
Abtb1	1137.158246	0.030475629	0.068337517	0.44595752	0.655627932	0.999142546
Abtb2	3848.954951	-0.255601237	0.128471309	-1.989558899	0.046639548	0.999142546
Acaa1a	2205.448319	0.146830932	0.080470882	1.824646724	0.068054358	0.999142546
Acaa1b	37.70360601	0.162029232	0.12595324	1.286423691	0.198295235	0.999142546
Acaa2	448.9270822	-0.073982284	0.113027851	-0.654549156	0.512758069	0.999142546
Acaca	3532.338989	0.038292606	0.070325599	0.544504505	0.586094349	0.999142546
Acacb	1047.432142	0.04324096	0.109993511	0.393122823	0.694228768	0.999142546
Acad10	584.3716733	0.063849588	0.081343339	0.784939359	0.432489124	0.999142546
Acad11	1854.059282	-0.02630878	0.066332731	-0.396618372	0.691648902	0.999142546
Acad12	338.5826235	-0.037181828	0.093092758	-0.399406232	0.689593903	0.999142546
Acad8	1090.94647	0.02534806	0.072861774	0.347892427	0.727920973	0.999142546
Acad9	1068.124867	-0.032640104	0.06739953	-0.484277923	0.628188642	0.999142546
Acadl	2083.084798	0.057668309	0.070333497	0.819926659	0.412257918	0.999142546
Acadm	6025.766048	-0.024309441	0.087526637	-0.277737632	0.781213771	0.999142546
Acads	1064.627182	0.06098296	0.082856972	0.736002764	0.461729016	0.999142546
Acadsb	3145.476565	-0.041198465	0.069459154	-0.593132257	0.553092644	0.999142546
Acadvl	1613.412762	0.020176644	0.073165837	0.275765911	0.782727868	0.999142546
Acap1	66.71278962	0.050446929	0.122647259	0.411317217	0.680839946	0.999142546
Acap2	6697.025203	0.090612329	0.061624599	1.470392189	0.141455566	0.999142546
Acap3	763.4235271	0.030105838	0.094376416	0.318997467	0.749728433	0.999142546
Acat2	455.419512	-0.168764989	0.129155264	-1.306683004	0.191320393	0.999142546
Acat3	29.37980333	-0.12769893	0.097220428	-1.313498951	0.189014874	0.999142546
Acbd3	4420.493026	0.009606007	0.085305981	0.11260649	0.91034254	0.999142546
Acbd4	1024.60362	0.06699752	0.066500425	1.007475054	0.31370654	0.999142546
Acbd6	1910.070756	0.076029429	0.060905888	1.248310007	0.211917551	0.999142546
Accs	371.5735853	-0.09100233	0.111187396	-0.818459045	0.413095118	0.999142546
Accsl	61.04258983	-0.035795201	0.130296136	-0.27472189	0.783529912	0.999142546
Acd	346.9338457	0.004738411	0.097546333	0.048576005	0.961257193	0.999142546
Ace	2348.340368	0.010911333	0.130592306	0.083552648	0.933412116	0.999142546
Ace2	2728.006609	0.015460863	0.130236592	0.118713667	0.905502209	0.999142546
Ace3	17.38129729	0.006255249	0.128480889	0.048686223	0.961169356	0.999142546
Acer1	1.357494284	0.022122031	0.044236148	0.500089449	0.617012095	0.999142546
Acer2	7880.104932	0.098538874	0.118810879	0.829375852	0.406891761	0.999142546
Acer3	3008.853319	0.061205632	0.07555918	0.810035679	0.41791967	0.999142546
Ache	546.3320876	0.009430252	0.130877817	0.072053864	0.942559042	0.999142546
Acin1	6317.075741	0.063653296	0.070182187	0.906972253	0.364421471	0.999142546
Ackr1	1.090946098	-0.018048237	0.039649525	-0.45519429	0.648969468	0.999142546
Ackr2	418.7533265	0.115910744	0.130570699	0.887724011	0.374689227	0.999142546
Ackr3	1053.376807	-0.030121075	0.093102798	-0.323524913	0.746297743	0.999142546
Ackr4	43.43795244	-0.109639186	0.130695786	-0.838888451	0.401531909	0.999142546
Acly	7790.639275	0.062695056	0.066591598	0.941485989	0.346455866	0.999142546
Acmsd	3.840991938	0.023195138	0.070783538	0.327691142	0.743145202	0.999142546
Acnat1	124.1088369	-0.034473425	0.102446263	-0.336502516	0.736491955	0.999142546
Acnat2	1.764859924	0.031694692	0.050672968	0.625475335	0.531659132	0.999142546
Aco1	4820.218334	0.009900505	0.086175404	0.114887825	0.908534036	0.999142546
Aco2	5993.526344	0.056108545	0.096960414	0.578674765	0.562808646	0.999142546
Acod1	17.71954551	0.023512236	0.111531534	0.210812448	0.833033625	0.999142546
Acot10	1.911863354	0.069441348	0.059934186	1.158626697	0.246608382	0.999142546
Acot11	314.8757279	-0.141287079	0.097125986	-1.454678444	0.145758303	0.999142546
Acot12	88.6445191	-0.249323127	0.12575653	-1.982585926	0.047413701	0.999142546
Acot13	415.3619677	0.169994585	0.090360594	1.881291136	0.059932326	0.999142546
Acot2	549.5245337	0.065489112	0.1206409	0.542843366	0.587237652	0.999142546
Acot3	10.22080494	-0.170163277	0.113043437	-1.505291073	0.132249259	0.999142546
Acot4	51.34524073	-0.080480896	0.100800467	-0.798417889	0.424628025	0.999142546
Acot5	10.84371423	-0.069478794	0.059822051	-1.161424472	0.245469322	0.999142546
Acot6	71.88583112	-0.263581661	0.130932387	-2.013112779	0.044102766	0.999142546
Acot7	424.424395	-0.023808802	0.10738543	-0.221713522	0.824536903	0.999142546
Acot8	806.3513919	0.077314779	0.108730523	0.711067846	0.477042194	0.999142546
Acot9	2666.80491	-0.210426085	0.098938538	-2.12683641	0.033433678	0.999142546
Acox1	7945.586626	-0.049639772	0.063163126	-0.785897964	0.431927267	0.999142546
Acox2	936.8830473	-0.081240727	0.06772143	-1.199630999	0.230282682	0.999142546
Acox3	3781.509175	0.092449842	0.086472528	1.069123851	0.285013865	0.999142546
Acoxl	6.161507216	-0.116043262	0.097259474	-1.193130678	0.232818199	0.999142546
Acp1	1176.080434	-0.022803103	0.084972459	-0.268358756	0.788423183	0.999142546
Acp2	2332.021856	0.004788263	0.080827628	0.059240427	0.95276061	0.999142546
Acp5	500.6330015	-0.047457232	0.121859637	-0.389441765	0.696949382	0.999142546
Acp6	667.819888	0.014255209	0.091524899	0.155752249	0.876228311	0.999142546
Acp7	966.9838847	0.042014653	0.130696122	0.321468244	0.747855574	0.999142546
Acpp	252.0497704	-0.089863365	0.107296498	-0.837523753	0.402298231	0.999142546
Acr	45.38155059	0.016564902	0.120424583	0.13755416	0.890592786	0.999142546
Acrbp	273.8167605	-0.056063472	0.111726023	-0.501794214	0.615812284	0.999142546
Acrv1	0.217045278	0.00206793	0.020331469	0.101710821	0.918986213	0.999142546
Acsbg1	438.9867177	-0.117193532	0.126046253	-0.929766088	0.352492208	0.999142546
Acsbg2	3.272432168	0.117799521	0.081452405	1.446237495	0.148110601	0.999142546
Acsbg3	3.385646309	-0.006893933	0.077499985	-0.088953996	0.929118471	0.999142546
Acsf2	1064.648341	-0.01930985	0.091480482	-0.211081644	0.832823564	0.999142546
Acsf3	851.8625749	-0.045697179	0.08384234	-0.54503702	0.585728057	0.999142546
Acsl1	2471.749338	-0.094656133	0.127504124	-0.742377034	0.45785893	0.999142546
Acsl3	3139.866058	-0.109468362	0.073620518	-1.486927343	0.137034002	0.999142546
Acsl4	6692.79599	-0.041339714	0.113572829	-0.363992989	0.715863245	0.999142546
Acsl5	2252.462942	-0.021303639	0.077902873	-0.273464104	0.784496482	0.999142546
Acsl6	12.84420599	0.119268811	0.122306518	0.975163165	0.32947933	0.999142546
Acsm1	179.2040969	-0.099505215	0.085776153	-1.160056869	0.246025653	0.999142546
Acsm2	3.674705225	-0.061040813	0.077410185	-0.788537238	0.430382526	0.999142546
Acsm3	48.75953095	0.075940951	0.130405631	0.58234411	0.56033492	0.999142546
Acsm4	11.99920198	0.004783426	0.113352025	0.04219974	0.96633947	0.999142546
Acsm5	0.286974388	-0.002052841	0.024312668	-0.084435028	0.932710559	0.999142546
Acss1	3544.294833	-0.102537422	0.11318347	-0.905939903	0.364967662	0.999142546
Acss2	932.634613	0.06384155	0.086855628	0.735030671	0.462320815	0.999142546
Acss2os	1.243476787	0.015244717	0.0407047	0.374519822	0.708017612	0.999142546
Acss3	165.3046606	-0.048656085	0.12719011	-0.382546134	0.702056316	0.999142546
Acta2	3339.51048	-0.109320416	0.129069424	-0.846989258	0.397001109	0.999142546
Actb	86924.54947	-0.068084292	0.087296796	-0.779917423	0.435439482	0.999142546
Actbl2	0.208395449	-0.005806414	0.020331469	-0.285587514	0.775194068	0.999142546
Actc1	60.75476423	-0.05756657	0.103588735	-0.555722298	0.578400711	0.999142546
Acte1	0.225633348	-0.005806414	0.020331469	-0.285587514	0.775194068	0.999142546
Actg1	20127.41277	0.043996988	0.098344698	0.44737529	0.654604114	0.999142546
Actg2	513.9465956	-0.128281672	0.083928636	-1.528461299	0.126398045	0.999142546
Actl10	8.235061416	-0.028701481	0.092882246	-0.309009335	0.757314426	0.999142546
Actl11	1.320840096	-0.014144558	0.048061584	-0.294300704	0.768528135	0.999142546
Actl6a	1306.913207	0.030156885	0.078242649	0.385427717	0.699920551	0.999142546
Actl6b	7.986592032	0.050784082	0.109244333	0.464866964	0.642026729	0.999142546
Actl7b	2.350821761	-0.015110387	0.059040992	-0.255930435	0.798004553	0.999142546
Actl9	0.376878206	0.02323345	0.025850817	0.898751102	0.368785251	0.999142546
Actn1	13573.1542	-0.091656929	0.075223064	-1.218468447	0.223046008	0.999142546
Actn2	48.15365085	-0.116111253	0.119599822	-0.97083132	0.331632283	0.999142546
Actn3	33.59008746	0.028712742	0.130239186	0.22046162	0.82551166	0.999142546
Actr10	1892.12122	0.034400845	0.068205247	0.504372419	0.613999696	0.999142546
Actr1a	4318.093441	-0.083238876	0.063455955	-1.311758299	0.189601699	0.999142546
Actr1b	2599.558996	0.023937302	0.08547011	0.280066358	0.779426595	0.999142546
Actr2	14410.69813	0.035215009	0.073621727	0.478323594	0.632419906	0.999142546
Actr3	11296.9833	-0.003928119	0.068168004	-0.057624084	0.954048065	0.999142546
Actr3b	279.2620446	0.160034317	0.123256042	1.298389233	0.194153617	0.999142546
Actr5	429.9909619	0.011287211	0.094954293	0.118869936	0.9053784	0.999142546
Actr6	676.7302061	0.113472941	0.070615363	1.606915782	0.108072844	0.999142546
Actr8	1349.817547	0.073303087	0.066998455	1.094101151	0.273910618	0.999142546
Actrt1	0.09278943	0.00556764	0.020331469	0.273843473	0.784204913	0.999142546
Actrt3	2.724397061	0.036920111	0.063783236	0.578837217	0.562699017	0.999142546
Acvr1	3795.934914	0.055323206	0.091896853	0.602014149	0.547164719	0.999142546
Acvr1b	5191.898262	0.10094707	0.104155616	0.969194691	0.33244806	0.999142546
Acvr1c	32.23262451	0.130869228	0.122873297	1.06507461	0.286842168	0.999142546
Acvr2a	3154.398303	-0.04786575	0.052110904	-0.918536174	0.35833823	0.999142546
Acvr2b	9035.004085	-0.004481934	0.104032909	-0.043081886	0.965636259	0.999142546
Acvrl1	5374.756209	0.04327911	0.100641934	0.430030591	0.667173389	0.999142546
Acy1	137.0064476	-0.216304892	0.128865565	-1.678531366	0.093243412	0.999142546
Acy3	47.1511655	-0.029428568	0.108838296	-0.270387993	0.786861776	0.999142546
Acyp1	260.2136111	-0.028038012	0.114581139	-0.244700063	0.80668868	0.999142546
Ada	6124.376746	0.090320154	0.130905544	0.689964315	0.490216628	0.999142546
Adad1	8.769492841	-0.08350482	0.100194779	-0.833424862	0.404605158	0.999142546
Adad2	1.027334503	0.007784324	0.040396677	0.192697138	0.847196165	0.999142546
Adal	353.8646086	-0.099685963	0.09105979	-1.094730867	0.273634562	0.999142546
Adam10	13509.08521	0.09963833	0.090395383	1.102250206	0.270352911	0.999142546
Adam11	41.1288598	0.029837448	0.129185628	0.230965693	0.817341455	0.999142546
Adam12	6208.633241	0.138974565	0.106180311	1.308854374	0.190583684	0.999142546
Adam15	2864.008765	0.119255483	0.103959387	1.147135301	0.251325706	0.999142546
Adam17	4303.28243	-0.010407527	0.058490143	-0.177936428	0.858772902	0.999142546
Adam19	29829.76055	0.111045587	0.074103647	1.49851717	0.133998935	0.999142546
Adam1a	81.20266251	-0.200331818	0.130487794	-1.535253317	0.124721616	0.999142546
Adam1b	0.300135399	-0.002099489	0.024584903	-0.085397495	0.931945385	0.999142546
Adam2	3.000820265	-0.012684029	0.052868971	-0.239914431	0.810396593	0.999142546
Adam20	0.380518354	0.010349077	0.020436649	0.506397955	0.61257731	0.999142546
Adam21	94.44371077	0.09496023	0.130707678	0.726508425	0.467527144	0.999142546
Adam22	292.0066608	0.064396086	0.124847836	0.515796573	0.605996496	0.999142546
Adam23	5594.126346	0.031397488	0.130936487	0.239791735	0.810491714	0.999142546
Adam24	0.154448886	0.00556764	0.020331469	0.273843473	0.784204913	0.999142546
Adam25	0.276104683	-0.009306123	0.020331469	-0.457720167	0.647153497	0.999142546
Adam26a	0.09278943	0.00556764	0.020331469	0.273843473	0.784204913	0.999142546
Adam26b	0.361429842	0.006442565	0.020331469	0.316876502	0.751337312	0.999142546
Adam28	3.863458696	-0.090658059	0.085219894	-1.063813329	0.287413272	0.999142546
Adam29	0.332474676	0.009807323	0.025045032	0.391587571	0.695362973	0.999142546
Adam3	10.44253025	0.043748048	0.118037809	0.370627412	0.710915062	0.999142546
Adam30	4.515128941	0.169674549	0.086519131	1.961121735	0.049864824	0.999142546
Adam32	456.3736877	-0.075034909	0.126289636	-0.594149382	0.552412204	0.999142546
Adam33	74.64272167	-0.143878717	0.125623189	-1.145319725	0.252076738	0.999142546
Adam34	0.30498485	-0.002116359	0.024682588	-0.085742997	0.931670722	0.999142546
Adam34l	0.101100583	-0.002306704	0.020331469	-0.113454861	0.909669948	0.999142546
Adam39	0.102150063	-0.002306704	0.020331469	-0.113454861	0.909669948	0.999142546
Adam5	14.87453521	0.138184414	0.11626053	1.188575472	0.234606765	0.999142546
Adam6b	0.886693594	-0.010546136	0.033689554	-0.313038752	0.754251221	0.999142546
Adam7	2.676034168	-0.048824095	0.051594079	-0.946311977	0.343989486	0.999142546
Adam8	530.9238701	-0.238178109	0.125395217	-1.899419411	0.057509353	0.999142546
Adam9	5980.159438	-0.05667415	0.091242944	-0.621134603	0.534511064	0.999142546
Adamdec1	4.22078743	-0.014330152	0.083281029	-0.172069829	0.863382632	0.999142546
Adamts1	5921.717478	-0.04462941	0.113916306	-0.391773676	0.695225447	0.999142546
Adamts10	670.4554506	-0.006166656	0.117611238	-0.052432541	0.958184046	0.999142546
Adamts12	879.8458387	-0.118705595	0.128716636	-0.922224188	0.356411649	0.999142546
Adamts13	106.5678087	-0.020820173	0.10982791	-0.189570874	0.849645412	0.999142546
Adamts14	745.9754395	-0.019858449	0.130897379	-0.151710056	0.879415625	0.999142546
Adamts15	5803.383059	0.077267089	0.130884068	0.590347551	0.554957666	0.999142546
Adamts16	121.1609851	0.108922294	0.076212133	1.429198865	0.152947084	0.999142546
Adamts17	461.6564018	0.069302511	0.126871434	0.54624204	0.584899571	0.999142546
Adamts18	97.54154496	-0.191852884	0.129855652	-1.477431914	0.139559897	0.999142546
Adamts19	7.933431449	-0.015107791	0.087568911	-0.172524598	0.863025125	0.999142546
Adamts2	12203.37288	-0.083756684	0.092559836	-0.904892308	0.365522442	0.999142546
Adamts20	16.00696041	-0.132735034	0.120538373	-1.101184884	0.270816199	0.999142546
Adamts3	1372.799862	0.033730354	0.130217246	0.259031386	0.795611024	0.999142546
Adamts4	1780.881382	0.120402698	0.119714335	1.005750047	0.314535822	0.999142546
Adamts5	7168.113132	-0.142539917	0.10502013	-1.357262805	0.174697721	0.999142546
Adamts6	2147.685245	-0.041519357	0.090629768	-0.458120527	0.646865853	0.999142546
Adamts7	423.3905201	0.133116622	0.116138928	1.146184351	0.251718881	0.999142546
Adamts8	35.9643219	-0.071769019	0.128308086	-0.559349154	0.575923455	0.999142546
Adamts9	9096.458833	0.094621789	0.127766342	0.740584626	0.458945332	0.999142546
Adamtsl1	1367.06117	-0.083550674	0.10808249	-0.773026921	0.439506448	0.999142546
Adamtsl2	198.8225799	-0.128554381	0.118587815	-1.084043762	0.278345396	0.999142546
Adamtsl3	66.9815474	-0.075187948	0.116278465	-0.646619714	0.517878096	0.999142546
Adamtsl4	537.6046096	-0.147359115	0.130460701	-1.129528775	0.258674838	0.999142546
Adap1	650.5504616	-0.095154777	0.111734924	-0.851611776	0.394429602	0.999142546
Adap2	2027.787349	-0.030659438	0.125748615	-0.243815315	0.807373859	0.999142546
Adar	4189.398501	-0.053140661	0.053013458	-1.002399441	0.316150712	0.999142546
Adarb1	3692.906118	-0.041756297	0.110768486	-0.376969111	0.706196561	0.999142546
Adat1	316.4043282	0.083598057	0.102008745	0.819518537	0.412490631	0.999142546
Adat2	171.913534	0.087316024	0.10481683	0.83303439	0.404825334	0.999142546
Adat3	0.408600253	-0.012806655	0.020364207	-0.628880618	0.529427216	0.999142546
Adck2	965.8360609	0.061690035	0.07200769	0.856714528	0.391602672	0.999142546
Adck5	856.1967112	-0.059644781	0.11017001	-0.541388539	0.588239805	0.999142546
Adcy1	697.1579791	-0.241958347	0.128852281	-1.877796381	0.060409026	0.999142546
Adcy10	74.8781062	-0.102596577	0.130742479	-0.78472259	0.432616235	0.999142546
Adcy2	1746.198065	-0.023854739	0.118975451	-0.200501356	0.841088497	0.999142546
Adcy3	464.582038	-0.158644635	0.118067047	-1.343682582	0.179051052	0.999142546
Adcy4	578.5209041	0.0543113	0.120843488	0.449435058	0.653117846	0.999142546
Adcy5	289.3204916	-0.228009082	0.122338088	-1.863762024	0.062355131	0.999142546
Adcy6	953.4638306	-0.058704984	0.126047871	-0.465735628	0.641404747	0.999142546
Adcy7	10700.96242	0.06238112	0.121476978	0.513522161	0.607586113	0.999142546
Adcy8	13.58715703	0.040618567	0.108086785	0.375795863	0.707068664	0.999142546
Adcy9	6748.392045	0.025784973	0.091129483	0.282948744	0.777216128	0.999142546
Adcyap1	0.861416291	0.024362054	0.030271585	0.804782908	0.420944967	0.999142546
Adcyap1r1	517.0552675	-0.006866612	0.12677148	-0.054165273	0.956803488	0.999142546
Add1	9079.7227	-0.002898301	0.056906507	-0.050930923	0.959380564	0.999142546
Add2	2882.653361	-0.015862308	0.124708036	-0.127195556	0.898785623	0.999142546
Add3	7251.79078	0.053767341	0.080905008	0.664573706	0.506323192	0.999142546
Adgb	71.03980251	0.054823474	0.123214682	0.444942706	0.656361159	0.999142546
Adgra1	73.10576718	-0.012688335	0.130554238	-0.097188229	0.922576916	0.999142546
Adgra2	1785.969909	0.06926661	0.126742391	0.546514937	0.584712023	0.999142546
Adgra3	6017.033789	0.170060996	0.07869005	2.161149923	0.03068376	0.999142546
Adgrb1	59.68912155	0.181052029	0.130491322	1.387464132	0.165300281	0.999142546
Adgrb2	30.36892241	-0.0503682	0.130907624	-0.384761395	0.700414204	0.999142546
Adgrb3	32.47397051	0.179501188	0.12707317	1.412581332	0.157778861	0.999142546
Adgrd1	1549.303136	0.190568992	0.1133555	1.681162283	0.092731397	0.999142546
Adgre1	341.9718157	-0.105568791	0.130155102	-0.811099907	0.417308299	0.999142546
Adgre4	40.53100835	0.152823844	0.117545048	1.300130004	0.193556416	0.999142546
Adgre5	1769.772717	-0.021548084	0.11593727	-0.18585985	0.852554669	0.999142546
Adgrf1	26.41910033	-0.187176976	0.121048037	-1.546303274	0.122031342	0.999142546
Adgrf2	184.3671807	-0.137186679	0.130124538	-1.054272169	0.291758327	0.999142546
Adgrf3	0.905579233	-0.052351394	0.036885615	-1.41929025	0.155814414	0.999142546
Adgrf4	565.1266284	-0.084563809	0.129761342	-0.651687225	0.514602966	0.999142546
Adgrf5	35687.41423	0.0405083	0.082802762	0.489214363	0.624689942	0.999142546
Adgrg1	5012.451183	0.057858588	0.113206013	0.511091114	0.609287258	0.999142546
Adgrg2	220.7867625	-0.236341321	0.130350869	-1.813116579	0.069813843	0.999142546
Adgrg3	2064.281718	0.042191954	0.13093102	0.322245671	0.747266588	0.999142546
Adgrg4	24.83898522	0.105026666	0.12714129	0.826062607	0.408768578	0.999142546
Adgrg5	7.770076176	0.03672171	0.099450864	0.369244752	0.711945302	0.999142546
Adgrg6	23863.0087	0.014647813	0.129666466	0.11296531	0.910058058	0.999142546
Adgrg7	29.61008211	0.079951769	0.127527926	0.62693538	0.530701594	0.999142546
Adgrl1	1468.938511	0.040622495	0.113947077	0.35650318	0.721463771	0.999142546
Adgrl2	7823.751076	-0.014762741	0.092212437	-0.160094896	0.872806322	0.999142546
Adgrl3	1148.872319	-0.085688565	0.126801933	-0.675767021	0.499188576	0.999142546
Adgrl4	3926.743566	-0.016746764	0.108269436	-0.154676748	0.877076162	0.999142546
Adgrv1	734.7865399	-0.038268613	0.121050856	-0.316136659	0.751898783	0.999142546
Adh1	110.3284958	-0.021631176	0.130484878	-0.16577535	0.868333745	0.999142546
Adh4	0.665781071	-0.004011773	0.02809133	-0.142811794	0.886438822	0.999142546
Adh5	1332.905977	-0.050010049	0.094984092	-0.526509733	0.598534091	0.999142546
Adh6-ps1	0.333940016	-0.001431779	0.020331469	-0.070421832	0.943857915	0.999142546
Adh6a	1.655768085	-0.048822007	0.060942961	-0.801109868	0.423068044	0.999142546
Adh6b	11.99612516	-0.021032691	0.099564561	-0.211246757	0.832694727	0.999142546
Adh7	8.831787148	-0.035896996	0.096298616	-0.372767522	0.709321477	0.999142546
Adhfe1	446.5493123	0.166142739	0.115903918	1.433452314	0.151728617	0.999142546
Adi1	411.9548924	0.092645861	0.094664077	0.978680234	0.327738002	0.999142546
Adig	17.88070041	-0.058887251	0.116490952	-0.505509229	0.613201218	0.999142546
Adipoq	3.679262262	-0.054862653	0.062992119	-0.870944713	0.383784341	0.999142546
Adipor1	7555.863765	-0.017119664	0.073671521	-0.232378317	0.816244189	0.999142546
Adipor2	6493.62857	-0.031581395	0.07915139	-0.398999872	0.689893299	0.999142546
Adk	5568.07962	-0.019725908	0.115742973	-0.170428555	0.864673117	0.999142546
Adm	2721.943187	0.167847511	0.110710735	1.516090652	0.129496432	0.999142546
Adm2	4.004757507	0.010211277	0.054645621	0.186863598	0.851767581	0.999142546
Adnp2	3300.459191	-0.069433433	0.097225117	-0.714151187	0.475133697	0.999142546
Ado	701.4373149	-0.040756302	0.068899916	-0.591529056	0.554165993	0.999142546
Adora1	282.3390163	-0.045899381	0.130747951	-0.35105239	0.725549045	0.999142546
Adora2a	125.4719626	0.16824027	0.123715872	1.359892364	0.173863988	0.999142546
Adora2b	338.4360546	-0.029497441	0.130924147	-0.225301759	0.821744531	0.999142546
Adpgk	1671.502897	0.034724535	0.076077391	0.456436987	0.648075773	0.999142546
Adprh	1160.367284	0.071480712	0.078324432	0.912623425	0.36144063	0.999142546
Adprhl1	5.859874396	-0.029194286	0.085390218	-0.341892623	0.732431701	0.999142546
Adprhl2	666.7259922	0.024145759	0.085060038	0.283867247	0.776512117	0.999142546
Adra1a	43.43886732	0.23043339	0.129682059	1.776910326	0.075582995	0.999142546
Adra1b	10.44572116	-0.047032989	0.082636155	-0.56915752	0.569249246	0.999142546
Adra1d	9.925625588	-0.052298756	0.077043576	-0.678820466	0.497251625	0.999142546
Adra2a	22.32040461	-0.170763298	0.125797493	-1.357445956	0.174639554	0.999142546
Adra2b	6879.99009	0.094962496	0.089245702	1.064056797	0.28730297	0.999142546
Adra2c	2.419702978	-0.00771258	0.05467775	-0.141055186	0.887826346	0.999142546
Adrb1	449.9058952	0.054871929	0.130511521	0.420437432	0.674165928	0.999142546
Adrb2	144.0647412	-0.141843081	0.087464093	-1.621729281	0.104861326	0.999142546
Adrb3	15.41397403	0.211167657	0.119571354	1.766038855	0.07738933	0.999142546
Adrm1	1714.136667	0.044710538	0.076224108	0.586566884	0.557494629	0.999142546
Adsl	785.2434635	-0.04992764	0.061088836	-0.817295656	0.413759489	0.999142546
Adss	3660.394149	0.013305235	0.05790255	0.22978669	0.818257528	0.999142546
Adssl1	982.138458	0.142358652	0.102472494	1.389237705	0.16476048	0.999142546
Adtrp	1051.371298	-0.2036762	0.087734352	-2.321510277	0.02025932	0.999142546
Aebp1	3204.186333	0.191849315	0.114557869	1.674693472	0.093994389	0.999142546
Aebp2	6077.204972	0.136876234	0.067340796	2.032590078	0.042093955	0.999142546
Aen	958.8829937	-0.084559366	0.093285633	-0.906456474	0.364694293	0.999142546
Afap1	20455.88315	0.116552181	0.104327522	1.117175782	0.263919173	0.999142546
Afap1l1	4716.048625	-0.017744828	0.103551448	-0.171362431	0.863938794	0.999142546
Afap1l2	15819.38087	0.017252038	0.080658046	0.213891095	0.830631985	0.999142546
Afdn	22695.51915	0.02564627	0.071405793	0.359162308	0.719473672	0.999142546
Aff1	8410.862975	0.034517556	0.101582485	0.339798302	0.734008426	0.999142546
Aff2	7318.11561	-0.09554772	0.116817426	-0.817923522	0.413400858	0.999142546
Aff3	4498.096683	0.082954956	0.112258663	0.738962624	0.459929693	0.999142546
Aff4	24470.86851	-0.010331835	0.066566756	-0.155210139	0.876655655	0.999142546
Afg1l	2685.625115	0.19249659	0.089349358	2.154426109	0.031206771	0.999142546
Afg3l1	2771.828631	-0.047822885	0.071274567	-0.670967035	0.50224153	0.999142546
Afg3l2	2722.562533	0.072084962	0.07495907	0.961657641	0.336221607	0.999142546
Afm	232.5253266	-0.217308462	0.129539116	-1.677550909	0.093434803	0.999142546
Afmid	1160.41932	-0.065952631	0.091739685	-0.718910585	0.472196014	0.999142546
Afp	271233.7275	-0.055616038	0.078561485	-0.707930074	0.478988683	0.999142546
Aftph	4220.621977	0.040163986	0.063213748	0.635367896	0.525188501	0.999142546
Agap2	15.70419282	-0.040546558	0.106756309	-0.379804792	0.704090325	0.999142546
Agap3	4307.947073	-0.00633654	0.100108972	-0.063296423	0.949530464	0.999142546
Agbl1	76.76035924	0.116654606	0.127412652	0.915565329	0.359894923	0.999142546
Agbl2	44.72034166	0.090377596	0.130581967	0.692113911	0.488865797	0.999142546
Agbl3	509.7691653	0.104215782	0.093187394	1.118346346	0.2634191	0.999142546
Agbl4	583.361941	-0.102693062	0.113172505	-0.907402924	0.364193764	0.999142546
Agbl5	542.4783095	0.14269413	0.079044895	1.805228921	0.071038867	0.999142546
Ager	124.5707087	-0.095500105	0.130515231	-0.73171617	0.464341825	0.999142546
Agfg1	14829.4878	0.029937346	0.065242439	0.458863069	0.646332501	0.999142546
Agfg2	807.8605151	-0.041305837	0.104762531	-0.394280635	0.693373859	0.999142546
Aggf1	2222.909046	-0.048512269	0.070888516	-0.684345948	0.493756739	0.999142546
Agk	1023.921808	-0.049725876	0.100207034	-0.496231389	0.619731168	0.999142546
Agl	4190.730942	0.155488393	0.10799355	1.439793327	0.14992588	0.999142546
Agmat	0.277613755	0.006442565	0.020331469	0.316876502	0.751337312	0.999142546
Agmo	995.1411958	0.066263227	0.115354572	0.574430867	0.56567627	0.999142546
Ago2	13048.79925	0.044700731	0.074760307	0.597920648	0.549892882	0.999142546
Ago3	3330.50303	0.070869974	0.059516794	1.19075591	0.233749422	0.999142546
Ago4	1749.43299	0.026377811	0.081600194	0.323256717	0.746500831	0.999142546
Agpat1	1716.866797	0.049541272	0.072009206	0.687985262	0.491462062	0.999142546
Agpat2	1127.473297	-0.086833694	0.090922286	-0.955032018	0.339561505	0.999142546
Agpat3	4708.3642	-0.0396541	0.099413905	-0.39887881	0.689982503	0.999142546
Agpat4	4346.503456	-0.084621306	0.054808021	-1.54395842	0.122598406	0.999142546
Agpat5	1719.54134	-0.211093222	0.129372424	-1.631670921	0.102748829	0.999142546
Agps	9136.134593	0.061401692	0.064387653	0.953625255	0.340273367	0.999142546
Agr2	2.179885172	-0.066900296	0.051010841	-1.311491719	0.18969169	0.999142546
Agr3	0.502492567	-0.019032546	0.031782664	-0.598834193	0.549283459	0.999142546
Agrn	8079.11818	-0.012235109	0.109429098	-0.111808552	0.910975207	0.999142546
Agrp	109.0167273	-0.113754774	0.122229006	-0.930669224	0.352024694	0.999142546
Agt	829.4657008	-0.061674562	0.084818605	-0.727134829	0.467143364	0.999142546
Agtpbp1	2767.815026	0.093307278	0.082391717	1.132483723	0.257431124	0.999142546
Agtr1b	1.483646493	0.021837801	0.042372049	0.515382225	0.606285951	0.999142546
Agtr2	2.476113093	-0.059861706	0.048415179	-1.236424343	0.216300872	0.999142546
Agtrap	2587.005271	0.03003303	0.089910633	0.334032018	0.738355398	0.999142546
Agxt	0.129639889	0.00556764	0.020331469	0.273843473	0.784204913	0.999142546
Agxt2	36.48924225	-0.074175047	0.101900011	-0.727919909	0.466662615	0.999142546
Ahctf1	8344.403512	-0.010827778	0.067147047	-0.16125471	0.871892792	0.999142546
Ahcy	673.4914227	-0.198120363	0.123124658	-1.609103865	0.107593632	0.999142546
Ahcyl1	5250.482243	0.108335505	0.06097259	1.776790265	0.075602754	0.999142546
Ahcyl2	12034.40561	-0.004203062	0.102938644	-0.040830748	0.967430827	0.999142546
Ahdc1	5329.256046	0.09846604	0.111345011	0.884332755	0.376516611	0.999142546
Ahi1	1099.286067	0.044149704	0.117576663	0.375497171	0.70729075	0.999142546
Ahnak	147646.8134	-0.085016907	0.093091162	-0.913265084	0.361103141	0.999142546
Ahr	315.6380823	-0.007614365	0.129051759	-0.059002411	0.952950188	0.999142546
Ahrr	30.70185665	-0.148385265	0.127291496	-1.165712316	0.243730779	0.999142546
Ahsa2	800.9750954	0.052252086	0.082921446	0.630139598	0.528603254	0.999142546
Ahsg	124.8127819	-0.031401849	0.08331999	-0.376882531	0.706260904	0.999142546
Aicda	5.740531658	-0.038131164	0.085840491	-0.44420953	0.656891102	0.999142546
Aida	1849.351279	-0.006999384	0.087263689	-0.080209582	0.936070569	0.999142546
Aif1	30.23508833	-0.100314178	0.125038762	-0.80226465	0.422399886	0.999142546
Aif1l	10254.20697	0.025674794	0.106886039	0.240207181	0.810169647	0.999142546
Aifm1	1345.023871	0.06194222	0.08033482	0.771050717	0.44067687	0.999142546
Aifm2	1358.343749	0.046659324	0.105533205	0.442129321	0.658395628	0.999142546
Aifm3	460.572085	-0.06764051	0.09652418	-0.700762342	0.483451343	0.999142546
Aig1	4658.282381	-0.101053712	0.107222315	-0.942469037	0.345952556	0.999142546
Aim2	136.585835	-0.109203095	0.119453884	-0.914186224	0.360619002	0.999142546
Aimp1	1013.441272	-0.088252144	0.094358313	-0.935287435	0.349640189	0.999142546
Aimp2	370.4208444	-0.11614044	0.092632615	-1.25377482	0.209923864	0.999142546
Aip	483.510957	-0.019843147	0.085802478	-0.231265433	0.817108599	0.999142546
Aipl1	3.494980479	-0.024188868	0.063984519	-0.378042512	0.705399013	0.999142546
Aire	53.203458	-0.015940139	0.130910734	-0.121763425	0.903086381	0.999142546
Airn	27301.50065	0.026159407	0.112954496	0.231592435	0.816854584	0.999142546
Ajap1	181.4594298	0.066722051	0.108595338	0.614409906	0.538944491	0.999142546
Ajm1	4.009057183	0.031512103	0.073919581	0.426302514	0.669887426	0.999142546
Ajuba	1984.573936	-0.012623724	0.112403744	-0.112306972	0.910580014	0.999142546
Ak1	346.3768547	0.037596385	0.098900515	0.380143473	0.703838917	0.999142546
Ak2	1567.798882	0.102679342	0.073515686	1.396699771	0.162503873	0.999142546
Ak3	2429.071216	-0.090172318	0.126629309	-0.712096742	0.476404872	0.999142546
Ak4	479.2286223	0.216132703	0.129590637	1.667811099	0.095353232	0.999142546
[truncated: 23,239 more rows]
