# Supplementary material for: Maternal circulating miRNAs contribute to negative pregnancy outcomes by altering placental transcriptome and fetal vascular dynamics
Source: PLoS One. 2023 Nov 6;18(11):e0290720. doi: 10.1371/journal.pone.0290720 (PMC10627460; doi:10.1371/journal.pone.0290720)
Supplement: S3 Table — (XLSX) [file pone.0290720.s010.xlsx]

## Sheet: HEamiRNA_Cell_type_markers_w_Pv
Cell Type	Treatment FDR p-value	Sex FDR p-value	Interaction FDR p-value
Extravillous Trophoblast (population 1)	0.511412	0.455299	0.951365
Extravillous Trophoblast (population 2)	0.170474	0.280185	0.257408
Fibroblasts (population 1)	0.490805	0.800891	0.705682
Fibroblasts (population 2)	0.893892	0.857056	0.808473
Hofbauer cells	0.122486	0.583054	0.699234
Syncytiotrophoblast	0.368196	0.522655	0.922189
Villous Cytotrophoblast (population 1)	0.652954	0.532347	0.40133
Villous Cytotrophoblast (population 2)	0.943875	0.624534	0.218474
Vento-Tormo, R., Efremova, M., Botting, R.A. et al. Single-cell reconstruction of the early maternal–fetal interface in humans. Nature 563, 347–353 (2018). https://doi.org/10.1038/s41586-018-0698-6
