# Supplementary material for: Maternal circulating miRNAs contribute to negative pregnancy outcomes by altering placental transcriptome and fetal vascular dynamics
Source: PLoS One. 2023 Nov 6;18(11):e0290720. doi: 10.1371/journal.pone.0290720 (PMC10627460; doi:10.1371/journal.pone.0290720)
Supplement: S4 Table — (XLSX) [file pone.0290720.s011.xlsx]

## Sheet: WGCNA_module_membership
geneSymbol	moduleColor
0610009E02Rik	black
1110020A21Rik	black
1700017N19Rik	black
1700025F24Rik	black
1700028K03Rik	black
1700030K09Rik	black
1700066B17Rik	black
1700120C14Rik	black
2510003B16Rik	black
2610005L07Rik	black
2610008E11Rik	black
2610020C07Rik	black
2810004N23Rik	black
2810013P06Rik	black
2810442N19Rik	black
4632415L05Rik	black
4831440E17Rik	black
4930447J18Rik	black
4930455F16Rik	black
4930474N09Rik	black
4930503F20Rik	black
4930509G22Rik	black
4930525G20Rik	black
4930555K05Rik	black
4930573H18Rik	black
4930597A21Rik	black
4933421O10Rik	black
4933427D14Rik	black
4933432K03Rik	black
5031425F14Rik	black
8430422H06Rik	black
9330136K24Rik	black
9530053A07Rik	black
9930021J03Rik	black
A230072C01Rik	black
A230107N01Rik	black
A630089N07Rik	black
AV064505	black
AW146154	black
AW209491	black
Aatf	black
Abca16	black
Abhd4	black
Abi2	black
Abitram	black
Acad8	black
Acadsb	black
Acan	black
Acot8	black
Acot9	black
Adcy3	black
Adhfe1	black
Adprhl1	black
Adtrp	black
Ahctf1	black
Aida	black
Aig1	black
Aimp2	black
Akain1	black
Alg2	black
Alg8	black
Alkbh8	black
Alpk1	black
Ammecr1	black
Ammecr1l	black
Anapc10	black
Anapc11	black
Ankhd1	black
Ankrd23	black
Ankrd29	black
Ap4s1	black
Apip	black
Aplf	black
Apol10a	black
Apol7e	black
Apoo	black
Apopt1	black
Appbp2	black
Arf5	black
Arfip1	black
Arhgap26	black
Arid1a	black
Arl3	black
Armc4	black
Arntl	black
Arrb2	black
Art4	black
Arv1	black
Ash1l	black
Aspdh	black
Atcayos	black
Atf7	black
Atf7ip	black
Atp6v1e1	black
Atxn7	black
Avil	black
B3galt4	black
B430306N03Rik	black
B4galnt1	black
BC016579	black
BC039771	black
BC048403	black
BC055324	black
Bak1	black
Basp1	black
Bbs9	black
Bc1	black
Bcl2l11	black
Bcl2l2	black
Bcl7c	black
Bcs1l	black
Bdh2	black
Bop1	black
Brd9	black
Brms1l	black
Btbd10	black
Btbd7	black
Btf3l4	black
Btla	black
C030034L19Rik	black
C2cd2l	black
C430049B03Rik	black
Cald1	black
Camk2d	black
Camsap1	black
Car9	black
Casd1	black
Cbr1	black
Ccdc14	black
Ccdc149	black
Ccdc173	black
Ccdc191	black
Ccdc57	black
Ccdc66	black
Ccdc71	black
Ccdc77	black
Ccdc9	black
Ccl25	black
Ccm2	black
Ccna1	black
Ccr1	black
Ccr8	black
Cd2	black
Cd200	black
Cd53	black
Cd74	black
Cdc23	black
Cdca4	black
Cdk13	black
Cdkl2	black
Cdyl2	black
Celf1	black
Cenpk	black
Cept1	black
Cfdp1	black
Chrm2	black
Ciita	black
Clpb	black
Cluap1	black
Cnksr3	black
Cnot2	black
Cnppd1	black
Cobll1	black
Comt	black
Cops7b	black
Coq2	black
Cox10	black
Cpsf2	black
Cpsf7	black
Cryzl1	black
Csnk2a1	black
Ctf1	black
Cthrc1	black
Ctnnd1	black
Cuedc1	black
Cul1	black
Cul5	black
Cxcr5	black
Cycs	black
Cyp2r1	black
Cyp4f15	black
Cyp8b1	black
Cys1	black
D930032P07Rik	black
Dcp1a	black
Dcun1d1	black
Dcun1d2	black
Ddx10	black
Ddx31	black
Dennd6a	black
Dgcr2	black
Dgcr8	black
Dimt1	black
Dis3	black
Dis3l	black
Dlat	black
Dlst	black
Dnaaf5	black
Dnajb14	black
Dnajc15	black
Dnajc18	black
Dnajc19	black
Dnajc25	black
Dnajc4	black
Doc2a	black
Dock2	black
Dpcd	black
Drap1	black
Dse	black
Dusp12	black
Dyrk1a	black
E2f5	black
E2f6	black
Ears2	black
Echdc1	black
Efcab7	black
Eif1b	black
Eif3h	black
Eif5b	black
Eipr1	black
Elac2	black
Endov	black
Enho	black
Entpd1	black
Epc1	black
Esco1	black
Etfbkmt	black
Exosc2	black
Exosc7	black
F12	black
Fam129c	black
Fam161b	black
Fam185a	black
Fam204a	black
Fam214a	black
Fam221b	black
Fam222b	black
Fam241a	black
Fam49a	black
Fam78b	black
Fam83b	black
Fbxo11	black
Fbxo34	black
Fbxo45	black
Fgf13	black
Fign	black
Fkbp14	black
Fkbp1b	black
Flrt2	black
Foxe1	black
Foxk2	black
Foxn2	black
Foxo3	black
Foxo4	black
Fv1	black
Fxr1	black
Gabarapl2	black
Galt	black
Gapvd1	black
Gbx1	black
Gckr	black
Gdap1	black
Gdpd1	black
Gemin8	black
Gfod2	black
Gfra3	black
Gins2	black
Gipc1	black
Gm10130	black
Gm10440	black
Gm10825	black
Gm12171	black
Gm12504	black
Gm13023	black
Gm14634	black
Gm15987	black
Gm16386	black
Gm16897	black
Gm17484	black
Gm29679	black
Gm36246	black
Gm36718	black
Gm38396	black
Gm5105	black
Gm5141	black
Gm51425	black
Gm5914	black
Gm6566	black
Gm6712	black
Gm7827	black
Gm8439	black
Gm9776	black
Gm9999	black
Gmcl1	black
Gmpr2	black
Gnal	black
Gnb1	black
Gng12	black
Gnl1	black
Gnpda2	black
Gpbp1	black
Gpbp1l1	black
Gpr160	black
Gpr183	black
Gpr85	black
Gprasp1	black
Grb2	black
Gripap1	black
Gt(ROSA)26Sor	black
Gtf2h2	black
Gtsf1	black
Guca1b	black
Gvin1	black
H1f0	black
H1f2	black
H1f3	black
H1f4	black
H2-Aa	black
H2-Eb1	black
H2-T22	black
H2ac20	black
H2bc6	black
H3c10	black
H3c11	black
H3f3b	black
H4c4	black
Hacd2	black
Hdac2	black
Heatr1	black
Heatr3	black
Hexdc	black
Hexim2	black
Hivep2	black
Hjurp	black
Hmg20a	black
Hmgxb4	black
Hotairm1	black
Hotairm2	black
Hoxaas2	black
Hoxb9	black
Hoxd3	black
Hps3	black
Hsd17b14	black
Hspbp1	black
Hspd1	black
Hyal3	black
Hyls1	black
Iars	black
Ifi44	black
Ift74	black
Igflr1	black
Il25	black
Il31	black
Il4	black
Ilkap	black
Immp1l	black
Immt	black
Incenp	black
Inip	black
Ino80	black
Ino80b	black
Inpp4b	black
Ints8	black
Ints9	black
Ippk	black
Iqcg	black
Irf2	black
Irf8	black
Itga2b	black
Itgam	black
Itln1	black
Jade1	black
Jakmip3	black
Jam3	black
Jrk	black
Kansl1	black
Kansl2	black
Kantr	black
Kat6a	black
Kbtbd12	black
Kcmf1	black
Kcne2	black
Kcng2	black
Kcnj12	black
Kcnn3	black
Kctd2	black
Kctd21	black
Kctd9	black
Kdm2a	black
Kif18a	black
Klhdc9	black
Klhl28	black
Klhl8	black
Kmt5b	black
Krit1	black
Kxd1	black
LOC108168459	black
Lactb	black
Lca5	black
Ldah	black
Lilr4b	black
Lilra5	black
Lin7a	black
Lmnb1	black
Lmnb2	black
Lrch3	black
Lrig2	black
Lrrc3b	black
Maco1	black
Madcam1	black
Mafa	black
Mamdc4	black
Map2k1	black
Map2k3os	black
Map2k4	black
Mapk1ip1l	black
Marchf10	black
Mbnl1	black
Mbtd1	black
Mcee	black
Mcm9	black
Mdfic	black
Mdp1	black
Meaf6	black
Mecr	black
Med26	black
Med27	black
Meis2	black
Metap1	black
Mettl14	black
Mettl16	black
Mettl25	black
Mettl27	black
Mettl3	black
Mettl4	black
Mfhas1	black
Mga	black
Mid2	black
Mir17hg	black
Mir193b	black
Mir1983	black
Mir19a	black
Mir23a	black
Mkks	black
Mkln1os	black
Mmachc	black
Mnat1	black
Mob2	black
Morrbid	black
Mosmo	black
Mpv17l	black
Mre11a	black
Mrm1	black
Mrnip	black
Mrpl37	black
Mrpl55	black
Mrps15	black
Mrps28	black
Mrrf	black
Msantd2	black
Msmb	black
Mtdh	black
Mterf1b	black
Mtfmt	black
Mthfsl	black
Mtus2	black
Mtx2	black
Mul1	black
Mup2	black
Mybl1	black
Myl12a	black
Naa25	black
Nadk	black
Nae1	black
Nars2	black
Nasp	black
Nbdy	black
Nck1	black
Ndufaf5	black
Ndufs4	black
Necap2	black
Nefl	black
Neto2	black
Neurl1a	black
Nfkbib	black
Nfx1	black
Nfxl1	black
Nif3l1	black
Ninl	black
Nle1	black
Nmd3	black
Nmnat1	black
Nmnat3	black
Noc3l	black
Npffr2	black
Nptn	black
Nr2c1	black
Nr2e3	black
Nradd	black
Nrf1	black
Nsun5	black
Nt5m	black
Nudcd3	black
Nudt13	black
Nudt14	black
Nufip2	black
Nup160	black
Nup85	black
Nxpe2	black
Oas3	black
Oca2	black
Odaph	black
Oma1	black
Orc5	black
Oscar	black
Pakap	black
Pank1	black
Pank2	black
Pawr	black
Paxbp1	black
Pcbd2	black
Pccb	black
Pcif1	black
Pcmt1	black
Pde6d	black
Pds5a	black
Pdss1	black
Peli1	black
Per3	black
Pex13	black
Pex7	black
Pfn1	black
Pheta1	black
Phf20	black
Pi4k2a	black
Piezo2	black
Pigf	black
Pigu	black
Pik3r2	black
Pinx1	black
Pkia	black
Pknox1	black
Plag1	black
Platr4	black
Plk1	black
Pnma1	black
Polr1d	black
Pparg	black
Ppia	black
Ppp2r1b	black
Prdm12	black
Prmt7	black
Prpf3	black
Pspc1	black
Pstk	black
Ptcd3	black
Ptchd1	black
Pter	black
Ptpn12	black
Pudp	black
Pum2	black
Pus10	black
Pwp2	black
Qrsl1	black
Qtrt2	black
R3hcc1l	black
Rab10	black
Rab22a	black
Rab23	black
Rab40b	black
Rad52	black
Rala	black
Ralgapa2	black
Raly	black
Rap1a	black
Rasa1	black
Rbbp5	black
Rbm19	black
Rbm5	black
Rbpj	black
Rc3h1	black
Rcc1	black
Recql	black
Rep15	black
Rhbdl2	black
Rheb	black
Rhno1	black
Rhob	black
Rhoh	black
Rhot1	black
Ric8b	black
Rmdn2	black
Rnasel	black
Rnf111	black
Rnf121	black
Rnf14	black
Rnf152	black
Rnf167	black
Rnf187	black
Rogdi	black
Rpp25l	black
Rpp40	black
Rpusd2	black
Rras2	black
Rsbn1	black
Rsu1	black
Rtl8b	black
Rtn3	black
Rybp	black
S100pbp	black
Scaf8	black
Sde2	black
Sdhaf3	black
Sell	black
Selplg	black
Sema7a	black
Senp5	black
Senp6	black
Serac1	black
Setd3	black
Sfpq	black
Sft2d1	black
Sh2d1b1	black
Sharpin	black
Shb	black
Shd	black
Shoc2	black
Sidt2	black
Sik2	black
Sinhcaf	black
Sirt1	black
Slain2	black
Slc22a15	black
Slc22a21	black
Slc25a1	black
Slc25a19	black
Slc26a11	black
Slc2a4rg-ps	black
Slc35d1	black
Slc35e2	black
Slc35g2	black
Slc39a12	black
Slc39a9	black
Slc5a4a	black
Slc6a21	black
Slk	black
Sltm	black
Smim17	black
Smim4	black
Sms	black
Smurf1	black
Smurf2	black
Sncaip	black
Snhg1	black
Snhg17	black
Snhg9	black
Snrnp48	black
Snrpc	black
Snx14	black
Snx19	black
Snx32	black
Snx7	black
Sp4	black
Spag1	black
Spata17	black
Specc1l	black
Spin1	black
Spink10	black
Sppl3	black
Srr	black
St7l	black
Stam	black
Stard13	black
Stk35os1	black
Stk36	black
Stpg4	black
Strip1	black
Stx12	black
Sugt1	black
Sun2	black
Syn2	black
Sytl4	black
Taf1a	black
Taf3	black
Taf4b	black
Tamm41	black
Tas2r126	black
Tbc1d10c	black
Tbc1d25	black
Tbc1d8b	black
Tbca	black
Tent4b	black
Tex26	black
Tex33	black
Tfb1m	black
Tfcp2	black
Tgfbrap1	black
Thap2	black
Thoc7	black
Thrb	black
Tia1	black
Timm9	black
Tmc1	black
Tmcc3	black
Tmem161b	black
Tmem208	black
Tmem216	black
Tmem217	black
Tmem29	black
Tmem39b	black
Tnip3	black
Tomm70a	black
Tox2	black
Tra2a	black
Traf3ip1	black
Trap1	black
Trappc11	black
Trappc8	black
Trmt10b	black
Trmt11	black
Trmt1l	black
Trp53cor1	black
Trpv1	black
Tsacc	black
Tsc22d3	black
Tspoap1	black
Tspyl5	black
Ttc1	black
Ttc29	black
Ttc3	black
Ttll7	black
Tubd1	black
Tubgcp5	black
Txnrd2	black
Ubb	black
Ubc	black
Ube2d1	black
Ube2d2a	black
Ube2e1	black
Ube2g1	black
Ube2i	black
Ube2r2	black
Ube2w	black
Ubn1	black
Ubn2	black
Ubtd2	black
Ufsp1	black
Uhrf1bp1	black
Ulbp1	black
Utp14a	black
Vkorc1l1	black
Vps25	black
Vps33b	black
Vps37b	black
Vps37c	black
Vps45	black
Vps54	black
Wac	black
Wars2	black
Wdr17	black
Wdr20	black
Wdr3	black
Wdr41	black
Wdr47	black
Wdr5	black
Wdr59	black
Wdr78	black
Wdr89	black
Wwtr1	black
Xpo5	black
Xrcc2	black
Yap1	black
Yars2	black
Ywhae	black
Yy1	black
Zbed4	black
Zbtb10	black
Zbtb22	black
Zbtb26	black
Zbtb5	black
Zcchc13	black
Zcchc17	black
Zfp101	black
Zfp128	black
Zfp133-ps	black
Zfp142	black
Zfp180	black
Zfp213	black
Zfp277	black
Zfp280c	black
Zfp280d	black
Zfp300	black
Zfp366	black
Zfp369	black
Zfp449	black
Zfp458	black
Zfp54	black
Zfp558	black
Zfp583	black
Zfp595	black
Zfp597	black
Zfp605	black
Zfp606	black
Zfp638	black
Zfp654	black
Zfp672	black
Zfp69	black
Zfp708	black
Zfp729a	black
Zfp759	black
Zfp78	black
Zfp780b	black
Zfp84	black
Zfp85os	black
Zfp866	black
Zfp87	black
Zfp871	black
Zfp873	black
Zfp951	black
Zfp953	black
Zfp960	black
Zfp97	black
Zfp975	black
Zfr	black
Zfyve1	black
Zglp1	black
Zhx3	black
Zkscan3	black
Zmym1	black
Zmym2	black
Zmym5	black
Zmynd11	black
Zswim9	black
0610043K17Rik	blue
1110017D15Rik	blue
1110038B12Rik	blue
1500004A13Rik	blue
1500011B03Rik	blue
1600002D24Rik	blue
1600025M17Rik	blue
1700007L15Rik	blue
1700010I02Rik	blue
1700011M02Rik	blue
1700012B09Rik	blue
1700016P04Rik	blue
1700018G05Rik	blue
1700019A02Rik	blue
1700020G17Rik	blue
1700025G04Rik	blue
1700029I15Rik	blue
1700031P21Rik	blue
1700045H11Rik	blue
1700052K11Rik	blue
1700063D05Rik	blue
1700063H04Rik	blue
1700092C02Rik	blue
1700094D03Rik	blue
1700128A07Rik	blue
1810034E14Rik	blue
2010001A14Rik	blue
2010204K13Rik	blue
2010300C02Rik	blue
2010315B03Rik	blue
2210404E10Rik	blue
2210416O15Rik	blue
2310005E17Rik	blue
2410004B18Rik	blue
2500004C02Rik	blue
2510009E07Rik	blue
2610035D17Rik	blue
2610203C22Rik	blue
2610524H06Rik	blue
2700097O09Rik	blue
2810032G03Rik	blue
2810408A11Rik	blue
2900005J15Rik	blue
4632404H12Rik	blue
4732491K20Rik	blue
4833420G17Rik	blue
4833422M21Rik	blue
4921507P07Rik	blue
4930402H24Rik	blue
4930423M02Rik	blue
4930425O10Rik	blue
4930429B21Rik	blue
4930429D17Rik	blue
4930435F18Rik	blue
4930467D21Rik	blue
4930484H19Rik	blue
4930520P13Rik	blue
4930522O17Rik	blue
4930524B15Rik	blue
4930533P14Rik	blue
4930539M17Rik	blue
4930554G24Rik	blue
4930568G15Rik	blue
4930578M01Rik	blue
4931414P19Rik	blue
4931428F04Rik	blue
4932412D23Rik	blue
4933402J07Rik	blue
4933406I18Rik	blue
4933411E08Rik	blue
4933439K11Rik	blue
5031434O11Rik	blue
5031439G07Rik	blue
5530401A14Rik	blue
5530601H04Rik	blue
5830417I10Rik	blue
6030407O03Rik	blue
6030458C11Rik	blue
6430584L05Rik	blue
6720489N17Rik	blue
6820408C15Rik	blue
9130019O22Rik	blue
9630013K17Rik	blue
A230009B12Rik	blue
A230056J06Rik	blue
A330035P11Rik	blue
A730018C14Rik	blue
A730081D07Rik	blue
A730082K24Rik	blue
A830010M20Rik	blue
A930005H10Rik	blue
A930011G23Rik	blue
A930012L18Rik	blue
A930024E05Rik	blue
AI413582	blue
AI506816	blue
AU016765	blue
AU019990	blue
AU021063	blue
Abca1	blue
Abca7	blue
Abca8a	blue
Abcb6	blue
Abcf1	blue
Abhd8	blue
Ablim2	blue
Abraxas1	blue
Acaa1b	blue
Acaa2	blue
Acat1	blue
Ache	blue
Ackr2	blue
Acot1	blue
Acot11	blue
Acot2	blue
Acp7	blue
Acsbg1	blue
Acsm4	blue
Actr10	blue
Acvr1	blue
Acvr1b	blue
Adam12	blue
Adam15	blue
Adam17	blue
Adamts17	blue
Adat2	blue
Adcy7	blue
Adcy8	blue
Adgrb1	blue
Adgrb3	blue
Adgrd1	blue
Adgrg3	blue
Adgrg4	blue
Adgrg6	blue
Adipor2	blue
Adnp2	blue
Adpgk	blue
Adssl1	blue
Aftph	blue
Agbl5	blue
Ager	blue
Agl	blue
Agxt2	blue
Akap6	blue
Akip1	blue
Akr1d1	blue
Akt1	blue
Aktip	blue
Aldh2	blue
Alkbh2	blue
Alkbh3os1	blue
Amigo2	blue
Amot	blue
Anapc7	blue
Angel1	blue
Angpt4	blue
Angptl4	blue
Ankfn1	blue
Ankle2	blue
Ankrd65	blue
Ankrd66	blue
Anks1b	blue
Anks6	blue
Anln	blue
Ano8	blue
Anp32a	blue
Anpep	blue
Anxa11	blue
Aoc2	blue
Aox1	blue
Ap1b1	blue
Ap2m1	blue
Ap5s1	blue
Ap5z1	blue
Apbb1ip	blue
Apbb2	blue
Apc2	blue
Aplnr	blue
Aplp1	blue
Apod	blue
Apol9a	blue
Arf2	blue
Arf4	blue
Arfgap1	blue
Arfgef2	blue
Arhgap21	blue
Arhgap22	blue
Arhgap9	blue
Arhgef26	blue
Arhgef37	blue
Arhgef9	blue
Arih2	blue
Arl16	blue
Armc2	blue
Armc6	blue
Armc8	blue
Arntl2	blue
Arpc3	blue
Arpin	blue
Arpp21	blue
Arrdc4	blue
Arrdc5	blue
Arsa	blue
Arsb	blue
Arxes1	blue
Asb13	blue
Asb6	blue
Ascc1	blue
Ascc3	blue
Aspm	blue
Aspscr1	blue
Astn1	blue
Atf1	blue
Atf5	blue
Atg14	blue
Atg16l1	blue
Atg2b	blue
Atg4a	blue
Atg4d	blue
Atp11a	blue
Atp1a1	blue
Atp6v1b1	blue
Atpaf2	blue
Atxn1l	blue
Atxn7l1os2	blue
Auh	blue
B130034C11Rik	blue
B230217O12Rik	blue
B3galnt2	blue
B3galt5	blue
B3gntl1	blue
BC005537	blue
BC024978	blue
BC051142	blue
BC106179	blue
Bace2	blue
Bambi	blue
Bbs7	blue
Bcdin3d	blue
Bcl11a	blue
Bcl3	blue
Bco1	blue
Bcr	blue
Bdh1	blue
Bdkrb2	blue
Best3	blue
Bin2	blue
Bin3	blue
Birc5	blue
Blm	blue
Bmp1	blue
Bmp10	blue
Bmpr2	blue
Bms1	blue
Bpi	blue
Brd2	blue
Btbd8	blue
C130021I20Rik	blue
C1qtnf1	blue
C1qtnf3	blue
C1qtnf6	blue
C1qtnf7	blue
C1s1	blue
C230024C17Rik	blue
C330013E15Rik	blue
C630043F03Rik	blue
C730014E05Rik	blue
C87414	blue
Cabin1	blue
Cabp4	blue
Cacna1a	blue
Cacna1i	blue
Cacnb3	blue
Cacng2	blue
Cadm1	blue
Cadm4	blue
Cadps	blue
Caln1	blue
Camkmt	blue
Cant1	blue
Capn1	blue
Capns1	blue
Car10	blue
Car15	blue
Car4	blue
Car5b	blue
Car7	blue
Casp2	blue
Casp8	blue
Cass4	blue
Cav2	blue
Cavin2	blue
Cavin4	blue
Cbx2	blue
Cbx3	blue
Cbx4	blue
Ccbe1	blue
Ccdc125	blue
Ccdc13	blue
Ccdc146	blue
Ccdc148	blue
Ccdc162	blue
Ccdc166	blue
Ccdc170	blue
Ccdc172	blue
Ccdc189	blue
Ccdc25	blue
Ccdc28b	blue
Ccdc30	blue
Ccdc32	blue
Ccdc34	blue
Ccdc51	blue
Ccdc73	blue
Ccdc88a	blue
Ccl27a	blue
Ccn2	blue
Ccn5	blue
Ccnb3	blue
Ccne2	blue
Ccser2	blue
Ccz1	blue
Cd19	blue
Cd274	blue
Cd276	blue
Cd320	blue
Cd59a	blue
Cd6	blue
Cd82	blue
Cd83	blue
Cda	blue
Cdan1	blue
Cdc123	blue
Cdc14b	blue
Cdc16	blue
Cdc26	blue
Cdc42bpa	blue
Cdc42ep4	blue
Cdc42se1	blue
Cdc42se2	blue
Cdh18	blue
Cdh26	blue
Cdh3	blue
Cdh4	blue
Cdh6	blue
Cdh7	blue
Cdh8	blue
Cdip1	blue
Cdk5rap2	blue
Cdkl4	blue
Cds2	blue
Cdx2	blue
Ceacam3	blue
Cebpzos	blue
Cend1	blue
Cenpq	blue
Cenpt	blue
Cep170	blue
Cep192	blue
Cep70	blue
Cep72	blue
Cep76	blue
Cep85l	blue
Ces1a	blue
Cfap57	blue
Cfap99	blue
Cfh	blue
Cfhr2	blue
Cgnl1	blue
Chchd4	blue
Chchd7	blue
Chd3	blue
Chil6	blue
Chpf	blue
Chpf2	blue
Chrna7	blue
Chst11	blue
Chst5	blue
Chsy1	blue
Ciao3	blue
Ciart	blue
Cilp2	blue
Cir1	blue
Cited2	blue
Ckap4	blue
Cldn34c1	blue
Cldn5	blue
Clec1b	blue
Clec4b1	blue
Clec9a	blue
Clip3	blue
Clp1	blue
Clpx	blue
Clrn1	blue
Clstn3	blue
Cma1	blue
Cma2	blue
Cmc1	blue
Cmya5	blue
Cnbd2	blue
Cnrip1	blue
Cntln	blue
Cntn2	blue
Cntn4	blue
Cntnap2	blue
Cntnap3	blue
Cntnap5b	blue
Coasy	blue
Coch	blue
Cog2	blue
Colec12	blue
Colgalt2	blue
Cope	blue
Cops5	blue
Coro2b	blue
Cpeb4	blue
Cplane1	blue
Cpm	blue
Cpne2	blue
Cpne9	blue
Cpsf4	blue
Cpt2	blue
Cracr2a	blue
Crb3	blue
Creb3	blue
Creb3l1	blue
Creb3l2	blue
Crebl2	blue
Crebrf	blue
Crispld1	blue
Crocc2	blue
Crybg3	blue
Cs	blue
Csdc2	blue
Cse1l	blue
Csf1	blue
Csf1r	blue
Csf2ra	blue
Cspg5	blue
Csrnp2	blue
Csrp1	blue
Ctdsp2	blue
Ctnnal1	blue
Ctnnbip1	blue
Ctnnbl1	blue
Ctns	blue
Ctps	blue
Ctr9	blue
Ctrb1	blue
Ctse	blue
Ctsf	blue
Ctxn1	blue
Cux2	blue
Cxcr4	blue
Cxcr6	blue
Cyb561	blue
Cyb561a3	blue
Cyb5r3	blue
Cybrd1	blue
Cyfip2	blue
Cyp26b1	blue
Cyp2b10	blue
Cyp2c50	blue
Cyp2c65	blue
Cyp2j9	blue
Cyp2u1	blue
Cyp39a1	blue
Cyp7b1	blue
Cysltr1	blue
D130040H23Rik	blue
D130043K22Rik	blue
D430019H16Rik	blue
D430020J02Rik	blue
D630003M21Rik	blue
D630033O11Rik	blue
D6Wsu163e	blue
D730005E14Rik	blue
D8Ertd738e	blue
Dad1	blue
Dag1	blue
Dand5	blue
Dapk2	blue
Dbn1	blue
Dbndd1	blue
Dbt	blue
Dcaf8	blue
Dcbld1	blue
Dcc	blue
Dcdc2c	blue
Dclk3	blue
Dclre1a	blue
Dcp1b	blue
Dcst2	blue
Dctn3	blue
Ddhd1	blue
Ddi2	blue
Ddx17	blue
Ddx19b	blue
Ddx39b	blue
Ddx59	blue
Def8	blue
Defb30	blue
Dennd6b	blue
Depdc1a	blue
Desi1	blue
Det1	blue
Dffb	blue
Dhx34	blue
Dhx37	blue
Dio2	blue
Dip2a	blue
Dip2b	blue
Dip2c	blue
Dipk2b	blue
Disc1	blue
Dlgap1	blue
Dll1	blue
Dmap1	blue
Dmc1	blue
Dmd	blue
Dmrt1i	blue
Dmwd	blue
Dna2	blue
Dnaaf2	blue
Dnah10	blue
Dnah11	blue
Dnah9	blue
Dnajb2	blue
Dnajc5g	blue
Dnase1l3	blue
Dnm3os	blue
Dnmt1	blue
Dnttip1	blue
Dock3	blue
Dock5	blue
Doxl1	blue
Doxl2	blue
Dpy19l1	blue
Drc3	blue
Drosha	blue
Drp2	blue
Dsc2	blue
Dsg2	blue
Dsp	blue
Dst	blue
Dtl	blue
Dtx1	blue
Dtx3l	blue
Duox2	blue
Dusp10	blue
Dusp3	blue
Dusp7	blue
Dusp9	blue
E030044B06Rik	blue
E130307A14Rik	blue
E330023G01Rik	blue
Ech1	blue
Edar	blue
Edem2	blue
Edn2	blue
Ednrb	blue
Eef1a2	blue
Eefsec	blue
Efcab2	blue
Efhc1	blue
Efna1	blue
Efs	blue
Egfr	blue
Ehf	blue
Eif2ak1	blue
Eif4b	blue
Eif4e3	blue
Eif4enif1	blue
Eif5a	blue
Elavl1	blue
Eloa	blue
Elp3	blue
Eme2	blue
Emilin1	blue
Endod1	blue
Enpp7	blue
Ensa	blue
Entr1	blue
Epb41l1	blue
Epb41l5	blue
Epgn	blue
Epha6	blue
Ercc1	blue
Ermap	blue
Esrrb	blue
Esyt1	blue
Etd	blue
Etfdh	blue
Etnk1	blue
Ets2	blue
Etv1	blue
Eva1a	blue
Ewsr1	blue
Eya4	blue
F11	blue
F2rl1	blue
F7	blue
Fa2h	blue
Fahd1	blue
Faim	blue
Fam102b	blue
Fam104a	blue
Fam110b	blue
Fam111a	blue
Fam114a1	blue
Fam118a	blue
Fam122b	blue
Fam124a	blue
Fam126a	blue
Fam131b	blue
Fam160a1	blue
Fam160a2	blue
Fam163a	blue
Fam168b	blue
Fam184a	blue
Fam187b	blue
Fam189a1	blue
Fam220a	blue
Fam43b	blue
Fanca	blue
Farsa	blue
Fat4	blue
Faxc	blue
Fbh1	blue
Fblim1	blue
Fbln1	blue
Fbln5	blue
Fbln7	blue
Fbxl2	blue
Fbxl7	blue
Fbxo27	blue
Fbxo44	blue
Fbxw5	blue
Fbxw7	blue
Fbxw8	blue
Fcgr4	blue
Fchsd1	blue
Fcrls	blue
Fdxacb1	blue
Fem1c	blue
Fer1l6	blue
Fez2	blue
Fgd1	blue
Fgd6	blue
Fgf14	blue
Fgfr1	blue
Fhl1	blue
Fignl1	blue
Fkbp4	blue
Fli1	blue
Flii	blue
Flnb	blue
Flt1	blue
Flt3	blue
Flt4	blue
Fn1	blue
Fndc3b	blue
Fndc3c1	blue
Folr2	blue
Fosl1	blue
Foxc2	blue
Foxn1	blue
Foxr2	blue
Frmd4a	blue
Fryl	blue
Fsd2	blue
Fsip2	blue
Fthl17a	blue
Fut2	blue
Fut8	blue
Fxyd3	blue
Fzd8	blue
Fzr1	blue
G2e3	blue
G630016G05Rik	blue
Gaa	blue
Gab2	blue
Gabrb1	blue
Gabrg3	blue
Gad1os	blue
Gadl1	blue
Gal	blue
Galnt12	blue
Galnt14	blue
Galnt7	blue
Galp	blue
Gbe1	blue
Gbp3	blue
Gbp7	blue
Gdpd4	blue
Gem	blue
Gfod1	blue
Ggnbp2	blue
Ggt1	blue
Gimap4	blue
Gimap5	blue
Gins1	blue
Gipc3	blue
Gja4	blue
Gjb4	blue
Gjb6	blue
Glb1l3	blue
Glcci1	blue
Gldnos	blue
Glg1	blue
Glipr1l1	blue
Glis3	blue
Glt1d1	blue
Gm10033	blue
Gm10336	blue
Gm10560	blue
Gm10575	blue
Gm10584	blue
Gm10785	blue
Gm10823	blue
Gm11627	blue
Gm11944	blue
Gm13119	blue
Gm13375	blue
Gm14023	blue
Gm14295	blue
Gm14827	blue
Gm15350	blue
Gm15708	blue
Gm16136	blue
Gm16157	blue
Gm16364	blue
Gm16731	blue
Gm16861	blue
Gm16938	blue
Gm17059	blue
Gm17597	blue
Gm19424	blue
Gm21149	blue
Gm21284	blue
Gm2381	blue
Gm2516	blue
Gm26688	blue
Gm28042	blue
Gm28979	blue
Gm2a	blue
Gm30108	blue
Gm30498	blue
Gm31641	blue
Gm32817	blue
Gm3363	blue
Gm34068	blue
Gm34240	blue
Gm3629	blue
Gm3752	blue
Gm38560	blue
Gm41259	blue
Gm42274	blue
Gm4788	blue
Gm4793	blue
Gm4876	blue
Gm4894	blue
Gm4969	blue
Gm5086	blue
Gm5091	blue
Gm5441	blue
Gm5512	blue
Gm5833	blue
Gm614	blue
Gm6569	blue
Gm6623	blue
Gm6981	blue
Gm7244	blue
Gm7457	blue
Gm765	blue
Gm7932	blue
Gm8126	blue
Gm8801	blue
Gm8909	blue
Gm9112	blue
Gna14	blue
Gnaz	blue
Gnb4	blue
Gns	blue
Golga2	blue
Golm1	blue
Gon4l	blue
Got1	blue
Gpatch2l	blue
Gpatch4	blue
Gpc2	blue
Gpc5	blue
Gpihbp1	blue
Gpr137b	blue
Gpr156	blue
Gpr173	blue
Gpr37	blue
Gramd2	blue
Grap	blue
Grik4	blue
Grin2b	blue
Grin3a	blue
Grina	blue
Grn	blue
Grsf1	blue
Gsg1l	blue
Gtf2b	blue
Gtf2h1	blue
Gtf2i	blue
Gtf2ird2	blue
Gtpbp3	blue
Gtse1	blue
Gzf1	blue
H2-M1	blue
H2ac21	blue
H2ac4	blue
H2bc12	blue
H2bc21	blue
H2bc3	blue
H3c7	blue
H4c3	blue
H60c	blue
Hacd3	blue
Hacd4	blue
Hadha	blue
Hand1	blue
Hapln4	blue
Hat1	blue
Haus5	blue
Hbb-bs	blue
Hcrtr2	blue
Hdac4	blue
Hdac6	blue
Hdx	blue
Heatr5a	blue
Heatr6	blue
Heca	blue
Herc3	blue
Hgsnat	blue
Hic1	blue
Hk1	blue
Hlcs	blue
Hmcn2	blue
Hmga1	blue
Hmga2	blue
Hmga2-ps1	blue
Hmgb1	blue
Hmgn2	blue
Hnrnpul1	blue
Hopx	blue
Hoxb3	blue
Hoxb3os	blue
Hoxd13	blue
Hpcal1	blue
Hpcal4	blue
Hprt	blue
Hr	blue
Hrct1	blue
Hrh3	blue
Hrk	blue
Hs3st1	blue
Hsd17b2	blue
Hspbap1	blue
Hspg2	blue
Htatip2	blue
Htr1d	blue
Htr2a	blue
Htra1	blue
I730030J21Rik	blue
Iah1	blue
Iba57	blue
Icosl	blue
Idh3b	blue
Idnk	blue
Ids	blue
Ier3	blue
Ifih1	blue
Ifit1bl2	blue
Ifitm10	blue
Ifitm2	blue
Ifitm3	blue
Ifrd1	blue
Ift46	blue
Igsf3	blue
Igsf8	blue
Igsf9	blue
Ikzf3	blue
Il10ra	blue
Il15ra	blue
Il17d	blue
Il17rb	blue
Il18	blue
Il1a	blue
Il1bos	blue
Il1rapl2	blue
Il21r	blue
Il2rb	blue
Il2rg	blue
Il34	blue
Il5ra	blue
Ildr1	blue
Ilf2	blue
Ilvbl	blue
Ing5	blue
Ino80dos	blue
Insyn2a	blue
Ints10	blue
Ints11	blue
Ip6k3	blue
Irak1	blue
Irf7	blue
Irs3	blue
Isl2	blue
Isoc1	blue
Itch	blue
Itgb5	blue
Itm2a	blue
Jak1	blue
Jaml	blue
Jdp2	blue
Jmjd1c	blue
Josd2	blue
Jpx	blue
Kank4os	blue
Kcnc2	blue
Kcnc4	blue
Kcnd1	blue
Kcng4	blue
Kcnh7	blue
Kcnip4	blue
Kcnj10	blue
Kcnj4	blue
Kcnk2	blue
Kcnn4	blue
Kcns1	blue
Kcns2	blue
Kctd10	blue
Kctd12	blue
Kctd15	blue
Kctd16	blue
Kctd17	blue
Kdm1a	blue
Kdm4a	blue
Keg1	blue
Khdc1a	blue
Khdc1b	blue
Khdrbs1	blue
Kif14	blue
Kif26a	blue
Kif3a	blue
Kiss1r	blue
Kl	blue
Klf11	blue
Klhdc7b	blue
Klhl1	blue
Klhl2	blue
Klhl29	blue
Klk6	blue
Klk9	blue
Kmt2a	blue
Kpna3	blue
Krt27	blue
Krt78	blue
Krt80	blue
LOC102639700	blue
LOC108167416	blue
Lacc1	blue
Lamb1	blue
Lamb2	blue
Lamc1	blue
Lbh	blue
Lbr	blue
Lclat1	blue
Leo1	blue
Letm1	blue
Lgals9	blue
Lgalsl	blue
Lgi2	blue
Lgi4	blue
Lgr5	blue
Lifr	blue
Lig3	blue
Lig4	blue
Limk1	blue
Lipc	blue
Lmf2	blue
Lmo2	blue
Lmod3	blue
Lmtk3	blue
Lncbate10	blue
Lncenc1	blue
Lnx1	blue
Loxhd1	blue
Lpar6	blue
Lpcat3	blue
Lrpap1	blue
Lrrc15	blue
Lrrc18	blue
Lrrc28	blue
Lrrc56	blue
Lrrc8b	blue
Lrrc8d	blue
Lrrfip2	blue
Lrrk2	blue
Lrrn4	blue
Lrrtm4	blue
Lsm10	blue
Lst1	blue
Ltb	blue
Ltv1	blue
Ly6d	blue
Ly6e	blue
Ly6g6d	blue
Ly75	blue
Lypla2	blue
Lysmd4	blue
Lyzl4os	blue
Macrod2	blue
Macroh2a2	blue
Mad1l1	blue
Maea	blue
Mafb	blue
Mafg	blue
Mafk	blue
Magee2	blue
Majin	blue
Mak	blue
Maml3	blue
Map1s	blue
Map2k3	blue
Map2k5	blue
Map2k6	blue
Map3k15	blue
Map3k2	blue
Map4k5	blue
Map6d1	blue
Mapkap1	blue
Marcksl1-ps4	blue
Mast2	blue
Mbd3l1	blue
Mbnl2	blue
Mboat2	blue
Mcm3ap	blue
Mcoln1	blue
Mcrip1	blue
Mdc1	blue
Mdfi	blue
Med10	blue
Megf11	blue
Mei1	blue
Meiob	blue
Mettl21a	blue
Mfsd13b	blue
Mgat1	blue
Mgat4a	blue
Mgat4b	blue
Mgat4f	blue
Mgme1	blue
Mical3	blue
Micall2	blue
Micos10	blue
Mief2	blue
Mir125a	blue
Mir1901	blue
Mir1928	blue
Mir3074-1	blue
Mir3098	blue
Mir466f-1	blue
Mir467e	blue
Mir5128	blue
Mir684-1	blue
Mir7239	blue
Mir7k	blue
Mlkl	blue
Mllt11	blue
Mmel1	blue
Mmrn2	blue
Mn1	blue
Mndal	blue
Mocs2	blue
Mon1b	blue
Morc4	blue
Mov10l1	blue
Mpp5	blue
Mpp6	blue
Mroh5	blue
Mrpl21	blue
Mrpl52	blue
Ms4a1	blue
Mt3	blue
Mtag2	blue
Mtch1	blue
Mtmr6	blue
Mvb12a	blue
Myd88	blue
Myh13	blue
Myl7	blue
Myo1h	blue
Myo9b	blue
Naa11	blue
Naa80	blue
Nacc2	blue
Nanog	blue
Nat8l	blue
Natd1	blue
Nbn	blue
Ncald	blue
Ncam1	blue
Ncapd2	blue
Ncf2	blue
Nckipsd	blue
Ncmap	blue
Ndrg1	blue
Ndrg4	blue
Ndst3	blue
Ndufv1	blue
Nedd1	blue
Nek5	blue
Nek6	blue
Nell2	blue
Neto1	blue
Neurog2	blue
Nexmif	blue
Nfasc	blue
Nfe2l1	blue
Nfkbiz	blue
Ngdn	blue
Nhs	blue
Nipa1	blue
Nkiras1	blue
Nkx2-2os	blue
Nlgn1	blue
Nmt1	blue
Nmt2	blue
Noct	blue
Nod2	blue
Nomo1	blue
Nostrin	blue
Npm3-ps1	blue
Nqo1	blue
Nr1d1	blue
Nr1h2	blue
Nr4a2	blue
Nrbf2	blue
Nrd1	blue
Nrgn	blue
Nsd2	blue
Nsd3	blue
Nt5c1b	blue
Nt5c2	blue
Ntm	blue
Ntn1	blue
Ntrk2	blue
Ntsr1	blue
Nuak1	blue
Nucb1	blue
Nucb2	blue
Nudt18	blue
Nudt4	blue
Nudt7	blue
Numbl	blue
Nup93	blue
Nusap1	blue
Nvl	blue
Nxf1	blue
Nxpe4	blue
Nxph1	blue
[truncated: 20,202 more rows]
