# Supplementary material for: Maternal circulating miRNAs contribute to negative pregnancy outcomes by altering placental transcriptome and fetal vascular dynamics
Source: PLoS One. 2023 Nov 6;18(11):e0290720. doi: 10.1371/journal.pone.0290720 (PMC10627460; doi:10.1371/journal.pone.0290720)
Supplement: S5 Table — (CSV) [file pone.0290720.s012.csv]

class	rank	dataSetID	dataSetName	inGroups	pValue	FDR	nCommonGenes	fracOfEffectiveClassSize	expectedFracOfEffectiveClassSize	enrichmentRatio	classSize	effectiveClassSize	fracOfEffectiveSetSize	effectiveSetSize	shortDataSetName	overlapGenes
black	1	GO:0003676	nucleic acid binding	GO|GO.MF|GO	7.26E-12	6.61E-08	201	0.268	0.170981718	1.567419036	832	750	0.062113721	3236	nucleic acid binding	(More than 50 overlapping genes)
black	2	GO:1901363	heterocyclic compound binding	GO|GO.MF|GO	4.90E-09	2.70E-05	275	0.366666667	0.272059601	1.347743898	832	750	0.053408429	5149	heterocyclic compound binding	(More than 50 overlapping genes)
black	3	GO:0016741	transferase activity, transferring one-carbon groups	GO|GO.MF|GO	1.39E-08	6.82E-05	28	0.037333333	0.010937335	3.413384863	832	750	0.1352657	207	transferase activity, transferring one-carbon groups	12846 (Comt)|18537 (Pcmt1)|52690 (Setd3)|56335 (Mettl3)|66254 (Dimt1)|67493 (Mettl16)|67667 (Alkbh8)|69487 (Ndufaf5)|69606 (Mtfmt)|69934 (Trmt10b)|73681 (Trmt11)|76781 (Mettl4)|79565 (Mettl27)|98685 (Trmt1l)|100609 (Nsun5)|140858 (Wdr5)|192195 (Ash1l)|210529 (Mettl14)|213464 (Rbbp5)|214572 (Prmt7)|216292 (Mettl25)|217038 (Mrm1)|224481 (Tfb1m)|225055 (Fbxo11)|225888 (Kmt5b)|228866 (Pcif1)|320204 (…
black	4	GO:0097159	organic cyclic compound binding	GO|GO.MF|GO	1.61E-08	7.48E-05	276	0.368	0.276445102	1.331186544	832	750	0.052752294	5232	organic cyclic compound binding	(More than 50 overlapping genes)
black	5	GO:0008168	methyltransferase activity	GO|GO.MF|GO	1.70E-08	7.71E-05	27	0.036	0.010356124	3.476204082	832	750	0.137755102	196	methyltransferase activity	12846 (Comt)|18537 (Pcmt1)|52690 (Setd3)|56335 (Mettl3)|66254 (Dimt1)|67493 (Mettl16)|67667 (Alkbh8)|69487 (Ndufaf5)|69934 (Trmt10b)|73681 (Trmt11)|76781 (Mettl4)|79565 (Mettl27)|98685 (Trmt1l)|100609 (Nsun5)|140858 (Wdr5)|192195 (Ash1l)|210529 (Mettl14)|213464 (Rbbp5)|214572 (Prmt7)|216292 (Mettl25)|217038 (Mrm1)|224481 (Tfb1m)|225055 (Fbxo11)|225888 (Kmt5b)|228866 (Pcif1)|320204 (Etfbkmt)|38135…
black	6	GO:0003677	DNA binding	GO|GO.MF|GO	1.90E-08	7.86E-05	138	0.184	0.116083694	1.585063268	832	750	0.062812927	2197	DNA binding	(More than 50 overlapping genes)
black	7	GO:0008757	S-adenosylmethionine-dependent methyltransferase activity	GO|GO.MF|GO	6.25E-08	0.000189293	22	0.029333333	0.007661418	3.828708046	832	750	0.151724138	145	S-adenosylmethionine-dependent methyltransferase activity	12846 (Comt)|18537 (Pcmt1)|52690 (Setd3)|56335 (Mettl3)|66254 (Dimt1)|67493 (Mettl16)|69934 (Trmt10b)|73681 (Trmt11)|76781 (Mettl4)|98685 (Trmt1l)|100609 (Nsun5)|140858 (Wdr5)|192195 (Ash1l)|210529 (Mettl14)|213464 (Rbbp5)|214572 (Prmt7)|217038 (Mrm1)|224481 (Tfb1m)|225055 (Fbxo11)|225888 (Kmt5b)|228866 (Pcif1)|320204 (Etfbkmt)
black	8	GO:0003690	double-stranded DNA binding	GO|GO.MF|GO	3.33E-07	0.000889849	99	0.132	0.079467399	1.661058511	832	750	0.065824468	1504	double-stranded DNA binding	(More than 50 overlapping genes)
black	9	GO:0008173	RNA methyltransferase activity	GO|GO.MF|GO	7.39E-07	0.00163753	13	0.017333333	0.003275917	5.291139785	832	750	0.209677419	62	RNA methyltransferase activity	56335 (Mettl3)|66254 (Dimt1)|67493 (Mettl16)|67667 (Alkbh8)|69934 (Trmt10b)|73681 (Trmt11)|76781 (Mettl4)|98685 (Trmt1l)|100609 (Nsun5)|210529 (Mettl14)|217038 (Mrm1)|224481 (Tfb1m)|228866 (Pcif1)
black	10	GO:0001067	regulatory region nucleic acid binding	GO|GO.MF|GO	7.87E-07	0.001697607	91	0.121333333	0.072545704	1.672508861	832	750	0.066278223	1373	regulatory region nucleic acid binding	(More than 50 overlapping genes)
black	11	GO:0005488	binding	GO|GO.MF|GO	8.66E-07	0.001806766	567	0.756	0.677110853	1.116508467	832	750	0.044245025	12815	binding	(More than 50 overlapping genes)
black	12	GO:1990837	sequence-specific double-stranded DNA binding	GO|GO.MF|GO	9.86E-07	0.001946893	93	0.124	0.075029061	1.652692958	832	750	0.065492958	1420	sequence-specific double-stranded DNA binding	(More than 50 overlapping genes)
black	13	GO:0000976	transcription regulatory region sequence-specific DNA binding	GO|GO.MF|GO	1.25E-06	0.002332501	90	0.12	0.072281517	1.660175439	832	750	0.065789474	1368	transcription regulatory region sequence-specific DNA binding	(More than 50 overlapping genes)
black	14	GO:0043565	sequence-specific DNA binding	GO|GO.MF|GO	1.57E-06	0.002602182	97	0.129333333	0.080101448	1.614619173	832	750	0.063984169	1516	sequence-specific DNA binding	(More than 50 overlapping genes)
black	15	GO:0140098	catalytic activity, acting on RNA	GO|GO.MF|GO	4.21E-06	0.005882553	31	0.041333333	0.01685512	2.452271682	832	750	0.097178683	319	catalytic activity, acting on RNA	20018 (Polr1d)|24014 (Rnasel)|56335 (Mettl3)|66254 (Dimt1)|67417 (Ears2)|67493 (Mettl16)|67667 (Alkbh8)|68626 (Elac2)|69606 (Mtfmt)|69934 (Trmt10b)|70120 (Yars2)|70560 (Wars2)|72068 (Cnot2)|72662 (Dis3)|73681 (Trmt11)|74467 (Pus10)|76563 (Qrsl1)|76781 (Mettl4)|98685 (Trmt1l)|100609 (Nsun5)|105148 (Iars)|106248 (Qtrt2)|208366 (Rpp40)|210529 (Mettl14)|213550 (Dis3l)|214580 (Pstk)|217038 (Mrm1)|2244…
black	16	GO:0140110	transcription regulator activity	GO|GO.MF|GO	4.34E-06	0.006015756	104	0.138666667	0.089612174	1.547408805	832	750	0.061320755	1696	transcription regulator activity	(More than 50 overlapping genes)
black	17	GO:0003700	DNA-binding transcription factor activity	GO|GO.MF|GO	7.39E-06	0.009441207	82	0.109333333	0.066997781	1.631894848	832	750	0.06466877	1268	DNA-binding transcription factor activity	(More than 50 overlapping genes)
brown	1	GO:0008509	anion transmembrane transporter activity	GO|GO.MF|GO	8.40E-06	0.010457336	52	0.043333333	0.023037092	1.881024465	1313	1200	0.119266055	436	anion transmembrane transporter activity	(More than 50 overlapping genes)
brown	2	GO:0005488	binding	GO|GO.MF|GO	5.32E-05	0.047152776	873	0.7275	0.677110853	1.07441787	1313	1200	0.068123293	12815	binding	(More than 50 overlapping genes)
darkgreen	1	GO:0004984	olfactory receptor activity	GO|GO.MF|GO	4.28E-11	3.70E-07	28	0.104868914	0.023565465	4.450110008	356	267	0.062780269	446	olfactory receptor activity	18329 (Olfr30)|18366 (Olfr64)|56861 (Olfr480)|258158 (Olfr169)|258227 (Olfr1418)|258265 (Olfr1333)|258316 (Olfr727)|258410 (Olfr291)|258423 (Olfr1510)|258507 (Olfr96)|258522 (Olfr1183)|258594 (Olfr710)|258674 (Olfr1427)|258724 (Olfr784)|258739 (Olfr1362)|258742 (Olfr146)|258743 (Olfr661)|258756 (Olfr414)|258836 (Olfr272)|258894 (Olfr1223)|258963 (Olfr539)|259002 (Olfr173)|259068 (Olfr1390)|259163…
darkgreen	2	GO:0004888	transmembrane signaling receptor activity	GO|GO.MF|GO	7.14E-10	4.63E-06	49	0.183520599	0.071119095	2.580468693	356	267	0.03640416	1346	transmembrane signaling receptor activity	11549 (Adra1a)|12773 (Ccr4)|13488 (Drd1)|13490 (Drd3)|13842 (Epha8)|15465 (Hrh1)|17202 (Mc4r)|18329 (Olfr30)|18366 (Olfr64)|18386 (Oprd1)|56861 (Olfr480)|69585 (Hjv)|110168 (Gpr18)|110326 (Tas1r1)|110542 (Amhr2)|113855 (Vmn1r40)|140498 (Rxfp2)|171241 (Vmn1r75)|217304 (Cd300lb)|258158 (Olfr169)|258227 (Olfr1418)|258265 (Olfr1333)|258316 (Olfr727)|258410 (Olfr291)|258423 (Olfr1510)|258507 (Olfr96)|…
darkgreen	3	GO:0038023	signaling receptor activity	GO|GO.MF|GO	4.82E-08	0.000153807	49	0.183520599	0.080999683	2.265695278	356	267	0.03196347	1533	signaling receptor activity	11549 (Adra1a)|12773 (Ccr4)|13488 (Drd1)|13490 (Drd3)|13842 (Epha8)|15465 (Hrh1)|17202 (Mc4r)|18329 (Olfr30)|18366 (Olfr64)|18386 (Oprd1)|56861 (Olfr480)|69585 (Hjv)|110168 (Gpr18)|110326 (Tas1r1)|110542 (Amhr2)|113855 (Vmn1r40)|140498 (Rxfp2)|171241 (Vmn1r75)|217304 (Cd300lb)|258158 (Olfr169)|258227 (Olfr1418)|258265 (Olfr1333)|258316 (Olfr727)|258410 (Olfr291)|258423 (Olfr1510)|258507 (Olfr96)|…
darkgreen	4	GO:0060089	molecular transducer activity	GO|GO.MF|GO	4.82E-08	0.000153807	49	0.183520599	0.080999683	2.265695278	356	267	0.03196347	1533	molecular transducer activity	11549 (Adra1a)|12773 (Ccr4)|13488 (Drd1)|13490 (Drd3)|13842 (Epha8)|15465 (Hrh1)|17202 (Mc4r)|18329 (Olfr30)|18366 (Olfr64)|18386 (Oprd1)|56861 (Olfr480)|69585 (Hjv)|110168 (Gpr18)|110326 (Tas1r1)|110542 (Amhr2)|113855 (Vmn1r40)|140498 (Rxfp2)|171241 (Vmn1r75)|217304 (Cd300lb)|258158 (Olfr169)|258227 (Olfr1418)|258265 (Olfr1333)|258316 (Olfr727)|258410 (Olfr291)|258423 (Olfr1510)|258507 (Olfr96)|…
darkgrey	1	GO:0004888	transmembrane signaling receptor activity	GO|GO.MF|GO	1.16E-12	1.86E-08	52	0.209677419	0.071119095	2.948257681	346	248	0.038632987	1346	transmembrane signaling receptor activity	(More than 50 overlapping genes)
darkgrey	2	GO:0038023	signaling receptor activity	GO|GO.MF|GO	4.26E-12	4.55E-08	55	0.221774194	0.080999683	2.737963723	346	248	0.035877365	1533	signaling receptor activity	(More than 50 overlapping genes)
darkgrey	3	GO:0060089	molecular transducer activity	GO|GO.MF|GO	4.26E-12	4.55E-08	55	0.221774194	0.080999683	2.737963723	346	248	0.035877365	1533	molecular transducer activity	(More than 50 overlapping genes)
darkgrey	4	GO:0004984	olfactory receptor activity	GO|GO.MF|GO	7.27E-12	6.61E-08	28	0.112903226	0.023565465	4.791045856	346	248	0.062780269	446	olfactory receptor activity	257971 (Olfr1382)|258067 (Olfr1359)|258218 (Olfr102)|258267 (Olfr370)|258331 (Olfr1330)|258402 (Olfr1079)|258413 (Olfr881)|258417 (Olfr470)|258443 (Olfr164)|258445 (Olfr693)|258498 (Olfr148)|258513 (Olfr536)|258583 (Olfr1085)|258617 (Olfr356)|258731 (Olfr491)|258852 (Olfr1341)|258890 (Olfr1297)|258895 (Olfr1216)|258917 (Olfr1336)|258962 (Olfr53)|258984 (Olfr1257)|259066 (Olfr520)|259067 (Olfr449)…
darkgrey	5	GO:0004930	G protein-coupled receptor activity	GO|GO.MF|GO	1.20E-06	0.002280184	24	0.096774194	0.031543908	3.067920246	346	248	0.040201005	597	G protein-coupled receptor activity	12777 (Ccr10)|12922 (Crhr2)|15550 (Htr1a)|18389 (Oprl1)|22313 (Vmn2r104)|22354 (Vipr1)|171248 (Vmn1r214)|208188 (Ghsr)|209776 (Gpr139)|224576 (Vmn2r106)|229214 (Qrfpr)|233231 (Mrgprb1)|258417 (Olfr470)|258498 (Olfr148)|258731 (Olfr491)|381628 (Adgrf3)|387341 (Tas2r106)|387342 (Tas2r107)|387515 (Tas2r144)|404242 (Mrgprx1)|574402 (Gpr17)|620697 (Vmn2r68)|625605 (Vmn2r49)|627132 (Vmn2r93)
darkgrey	6	GO:0005549	odorant binding	GO|GO.MF|GO	1.48E-06	0.002589879	13	0.052419355	0.010091937	5.194181726	346	248	0.068062827	191	odorant binding	17842 (Mup3)|171248 (Vmn1r214)|258218 (Olfr102)|258267 (Olfr370)|258402 (Olfr1079)|258413 (Olfr881)|258417 (Olfr470)|258513 (Olfr536)|258583 (Olfr1085)|258731 (Olfr491)|258962 (Olfr53)|404222 (Olfr231)|100039028 (Mup11)
darkmagenta	1	GO:0004984	olfactory receptor activity	GO|GO.MF|GO	8.79E-09	4.56E-05	17	0.1328125	0.023565465	5.63589546	197	128	0.038116592	446	olfactory receptor activity	18321 (Olfr23)|219019 (Olfr743)|258282 (Olfr801)|258305 (Olfr1356)|258322 (Olfr554)|258437 (Olfr450)|258570 (Olfr1043)|258586 (Olfr1111)|258670 (Olfr820)|258671 (Olfr826)|258770 (Olfr472)|258858 (Olfr371)|259011 (Olfr389)|259030 (Olfr1124)|259049 (Olfr618)|259165 (Olfr814)|404330 (Olfr1198)
darkmagenta	2	GO:0004888	transmembrane signaling receptor activity	GO|GO.MF|GO	1.05E-05	0.012629467	24	0.1875	0.071119095	2.636422734	197	128	0.017830609	1346	transmembrane signaling receptor activity	12518 (Cd79a)|18321 (Olfr23)|30044 (Opn4)|111174 (Taar1)|217369 (Uts2r)|219019 (Olfr743)|239029 (Antxrl)|242093 (Rxfp4)|258282 (Olfr801)|258305 (Olfr1356)|258322 (Olfr554)|258437 (Olfr450)|258570 (Olfr1043)|258586 (Olfr1111)|258670 (Olfr820)|258671 (Olfr826)|258770 (Olfr472)|258858 (Olfr371)|259011 (Olfr389)|259030 (Olfr1124)|259049 (Olfr618)|259165 (Olfr814)|380732 (Milr1)|404330 (Olfr1198)
darkolivegreen	1	GO:0019899	enzyme binding	GO|GO.MF|GO	4.12E-05	0.03762951	44	0.208530806	0.113071964	1.844230854	248	211	0.020560748	2140	enzyme binding	12226 (Btg1)|12662 (Chm)|14083 (Ptk2)|14084 (Faf1)|15251 (Hif1a)|17248 (Mdm4)|17756 (Map2)|18002 (Nedd8)|18968 (Pola1)|19090 (Prkdc)|19777 (Uri1)|19877 (Rock1)|22210 (Ube2b)|22288 (Utrn)|22594 (Xrcc1)|23797 (Akt3)|26413 (Mapk1)|53379 (Hnrnpa2b1)|53600 (Timm23)|53895 (Clpp)|54214 (Golga4)|56642 (Ankrd2)|66126 (Elof1)|66482 (Exoc2)|70103 (Znhit1)|71148 (Mier1)|72949 (Ccnt2)|76804 (Kdm4c)|77766 (Elp…
darkolivegreen	2	GO:1990247	N6-methyladenosine-containing RNA binding	GO|GO.MF|GO	4.63E-05	0.041206538	3	0.014218009	0.000369862	38.44143534	248	211	0.428571429	7	N6-methyladenosine-containing RNA binding	53379 (Hnrnpa2b1)|229096 (Ythdf3)|231386 (Ythdc1)
darkorange	1	GO:0004984	olfactory receptor activity	GO|GO.MF|GO	7.20E-13	1.45E-08	30	0.115384615	0.023565465	4.896343567	337	260	0.067264574	446	olfactory receptor activity	14918 (Gucy2d)|18358 (Olfr58)|56858 (Olfr749)|110511 (Olfr153)|117004 (Olfr73)|257926 (Olfr544)|257951 (Olfr987)|257972 (Olfr193)|258206 (Olfr1264)|258214 (Olfr1329)|258302 (Olfr420)|258377 (Olfr654)|258426 (Olfr995)|258429 (Olfr996)|258431 (Olfr937)|258559 (Olfr830)|258581 (Olfr1030)|258597 (Olfr716)|258602 (Olfr150)|258703 (Olfr402)|258713 (Olfr430)|258733 (Olfr497)|258750 (Olfr551)|258776 (Olf…
darkorange	2	GO:0005549	odorant binding	GO|GO.MF|GO	1.26E-09	7.15E-06	17	0.065384615	0.010091937	6.478896496	337	260	0.089005236	191	odorant binding	14918 (Gucy2d)|110511 (Olfr153)|117004 (Olfr73)|171186 (Vmn1r38)|171235 (Vmn1r236)|171260 (Vmn1r89)|257951 (Olfr987)|257972 (Olfr193)|258302 (Olfr420)|258426 (Olfr995)|258429 (Olfr996)|258431 (Olfr937)|258581 (Olfr1030)|258713 (Olfr430)|258733 (Olfr497)|258826 (Olfr27)|381530 (Mup20)
darkorange	3	GO:0004888	transmembrane signaling receptor activity	GO|GO.MF|GO	7.85E-09	4.19E-05	46	0.176923077	0.071119095	2.487701452	337	260	0.034175334	1346	transmembrane signaling receptor activity	12311 (Calcr)|12921 (Crhr1)|14767 (Nmur1)|14788 (Gpr162)|14918 (Gucy2d)|18358 (Olfr58)|20605 (Sstr1)|54215 (Cd160)|56858 (Olfr749)|110511 (Olfr153)|117004 (Olfr73)|171186 (Vmn1r38)|171235 (Vmn1r236)|171260 (Vmn1r89)|216749 (Nmur2)|243979 (Mrgprb2)|257926 (Olfr544)|257951 (Olfr987)|257972 (Olfr193)|258206 (Olfr1264)|258214 (Olfr1329)|258302 (Olfr420)|258377 (Olfr654)|258426 (Olfr995)|258429 (Olfr9…
darkorange	4	GO:0038023	signaling receptor activity	GO|GO.MF|GO	2.01E-08	7.94E-05	49	0.188461538	0.080999683	2.326694766	337	260	0.03196347	1533	signaling receptor activity	12311 (Calcr)|12921 (Crhr1)|14767 (Nmur1)|14788 (Gpr162)|14918 (Gucy2d)|18358 (Olfr58)|20605 (Sstr1)|54215 (Cd160)|56858 (Olfr749)|110511 (Olfr153)|117004 (Olfr73)|171186 (Vmn1r38)|171235 (Vmn1r236)|171260 (Vmn1r89)|216749 (Nmur2)|243979 (Mrgprb2)|257926 (Olfr544)|257951 (Olfr987)|257972 (Olfr193)|258206 (Olfr1264)|258214 (Olfr1329)|258302 (Olfr420)|258377 (Olfr654)|258426 (Olfr995)|258429 (Olfr9…
darkorange	5	GO:0060089	molecular transducer activity	GO|GO.MF|GO	2.01E-08	7.94E-05	49	0.188461538	0.080999683	2.326694766	337	260	0.03196347	1533	molecular transducer activity	12311 (Calcr)|12921 (Crhr1)|14767 (Nmur1)|14788 (Gpr162)|14918 (Gucy2d)|18358 (Olfr58)|20605 (Sstr1)|54215 (Cd160)|56858 (Olfr749)|110511 (Olfr153)|117004 (Olfr73)|171186 (Vmn1r38)|171235 (Vmn1r236)|171260 (Vmn1r89)|216749 (Nmur2)|243979 (Mrgprb2)|257926 (Olfr544)|257951 (Olfr987)|257972 (Olfr193)|258206 (Olfr1264)|258214 (Olfr1329)|258302 (Olfr420)|258377 (Olfr654)|258426 (Olfr995)|258429 (Olfr9…
darkred	1	GO:0004984	olfactory receptor activity	GO|GO.MF|GO	6.08E-11	4.80E-07	29	0.1	0.023565465	4.243497758	357	290	0.065022422	446	olfactory receptor activity	18312 (Olfr15)|244187 (Olfr684)|258069 (Olfr787)|258160 (Olfr685)|258246 (Olfr594)|258261 (Olfr325)|258283 (Olfr981)|258310 (Olfr145)|258334 (Olfr1396)|258335 (Olfr374)|258338 (Olfr1259)|258340 (Olfr1265)|258362 (Olfr1094)|258469 (Olfr90)|258519 (Olfr859)|258527 (Olfr1368)|258592 (Olfr697)|258601 (Olfr984)|258615 (Olfr360)|258675 (Olfr1423)|258694 (Olfr1445)|258765 (Olfr1110)|258808 (Olfr620)|258…
darkred	2	GO:0004888	transmembrane signaling receptor activity	GO|GO.MF|GO	2.33E-07	0.000652634	46	0.15862069	0.071119095	2.230353026	357	290	0.034175334	1346	transmembrane signaling receptor activity	12802 (Cnr2)|14608 (Gpr83)|16867 (Lhcgr)|18312 (Olfr15)|19220 (Ptgfr)|22163 (Tnfrsf4)|73010 (Gpr22)|80978 (Mrgprh)|84111 (Gpr87)|110835 (Chrna5)|112408 (Tas2r116)|171193 (Vmn1r6)|171201 (Vmn1r21)|171203 (Vmn1r9)|171244 (Vmn1r81)|244187 (Olfr684)|252912 (Vmn1r188)|258069 (Olfr787)|258160 (Olfr685)|258246 (Olfr594)|258261 (Olfr325)|258283 (Olfr981)|258310 (Olfr145)|258334 (Olfr1396)|258335 (Olfr374…
darkred	3	GO:0038023	signaling receptor activity	GO|GO.MF|GO	1.55E-06	0.002602182	48	0.165517241	0.080999683	2.043430731	357	290	0.031311155	1533	signaling receptor activity	12802 (Cnr2)|13864 (Nr2f6)|14608 (Gpr83)|16867 (Lhcgr)|18312 (Olfr15)|19220 (Ptgfr)|19692 (Reg1)|22163 (Tnfrsf4)|73010 (Gpr22)|80978 (Mrgprh)|84111 (Gpr87)|110835 (Chrna5)|112408 (Tas2r116)|171193 (Vmn1r6)|171201 (Vmn1r21)|171203 (Vmn1r9)|171244 (Vmn1r81)|244187 (Olfr684)|252912 (Vmn1r188)|258069 (Olfr787)|258160 (Olfr685)|258246 (Olfr594)|258261 (Olfr325)|258283 (Olfr981)|258310 (Olfr145)|258334…
darkred	4	GO:0060089	molecular transducer activity	GO|GO.MF|GO	1.55E-06	0.002602182	48	0.165517241	0.080999683	2.043430731	357	290	0.031311155	1533	molecular transducer activity	12802 (Cnr2)|13864 (Nr2f6)|14608 (Gpr83)|16867 (Lhcgr)|18312 (Olfr15)|19220 (Ptgfr)|19692 (Reg1)|22163 (Tnfrsf4)|73010 (Gpr22)|80978 (Mrgprh)|84111 (Gpr87)|110835 (Chrna5)|112408 (Tas2r116)|171193 (Vmn1r6)|171201 (Vmn1r21)|171203 (Vmn1r9)|171244 (Vmn1r81)|244187 (Olfr684)|252912 (Vmn1r188)|258069 (Olfr787)|258160 (Olfr685)|258246 (Olfr594)|258261 (Olfr325)|258283 (Olfr981)|258310 (Olfr145)|258334…
darkturquoise	1	GO:0004888	transmembrane signaling receptor activity	GO|GO.MF|GO	3.27E-05	0.0321241	38	0.142322097	0.071119095	2.001179803	350	267	0.028231798	1346	transmembrane signaling receptor activity	12503 (Cd247)|14427 (Galr1)|14428 (Galr2)|16161 (Il12rb1)|16643 (Klrd1)|21936 (Tnfrsf18)|22095 (Tshr)|54199 (Ccrl2)|57014 (Htr3b)|57270 (Olfr1508)|64378 (Gpr88)|171183 (Vmn1r37)|171187 (Vmn1r33)|210876 (Vmn2r111)|211578 (Mrgprd)|224916 (Vmn2r120)|231591 (Vmn2r14)|232367 (Vmn2r27)|233079 (Ffar2)|236781 (Gpr119)|257882 (Olfr1344)|257912 (Olfr948)|257929 (Olfr299)|258280 (Olfr1366)|258425 (Olfr994)|…
green	1	GO:0071889	14-3-3 protein binding	GO|GO.MF|GO	9.51E-06	0.011601214	9	0.009977827	0.001637958	6.091624347	992	902	0.290322581	31	14-3-3 protein binding	16706 (Ksr1)|17931 (Ppp1r12a)|18004 (Nek1)|20817 (Srpk2)|22630 (Ywhaq)|67010 (Rbm7)|74370 (Rptor)|107650 (Pi4kb)|381085 (Tbc1d22b)
green	2	GO:0005515	protein binding	GO|GO.MF|GO	1.57E-05	0.017316245	484	0.536585366	0.468456092	1.145433638	992	902	0.054590571	8866	protein binding	(More than 50 overlapping genes)
green	3	GO:0019899	enzyme binding	GO|GO.MF|GO	2.32E-05	0.024827598	142	0.157427938	0.113071964	1.392280913	992	902	0.06635514	2140	enzyme binding	(More than 50 overlapping genes)
greenyellow	1	GO:0005215	transporter activity	GO|GO.MF|GO	8.75E-07	0.001806766	56	0.114989733	0.058226778	1.974859971	534	487	0.050816697	1102	transporter activity	(More than 50 overlapping genes)
greenyellow	2	GO:0016491	oxidoreductase activity	GO|GO.MF|GO	1.15E-06	0.002206049	43	0.088295688	0.040103561	2.201691949	534	487	0.056653491	759	oxidoreductase activity	11757 (Prdx3)|12892 (Cpox)|12908 (Crat)|12972 (Cryz)|13109 (Cyp2j5)|13180 (Pcbd1)|14261 (Fmo1)|14869 (Gstp2)|14872 (Gstt2)|15108 (Hsd17b10)|15203 (Heph)|15494 (Hsd3b3)|15926 (Idh1)|15929 (Idh3g)|16922 (Phyh)|17449 (Mdh1)|18115 (Nnt)|20322 (Sord)|22262 (Uox)|30956 (Aass)|56189 (Prodh2)|56368 (Cyb561d2)|56454 (Aldh18a1)|58865 (Tdh)|66112 (Mtarc1)|66355 (Gmpr)|66447 (Mgst3)|68631 (Cryl1)|72535 (Aldh…
greenyellow	3	GO:0015075	ion transmembrane transporter activity	GO|GO.MF|GO	1.45E-05	0.016337529	45	0.092402464	0.047289443	1.953976575	534	487	0.05027933	895	ion transmembrane transporter activity	11949 (Atp5c1)|12892 (Cpox)|16516 (Kcnj15)|16517 (Kcnj16)|18174 (Slc11a2)|18399 (Slc22a6)|18408 (Slc25a15)|18440 (P2rx6)|20518 (Slc22a2)|20521 (Slc22a12)|20522 (Slc23a1)|20526 (Slc2a2)|20531 (Slc34a2)|20537 (Slc5a1)|20927 (Abcc8)|21855 (Timm17b)|22066 (Trpc4)|23844 (Clca1)|30962 (Slc7a9)|64008 (Aqp9)|68279 (Mcoln2)|70652 (Tmem144)|72002 (Slc39a5)|74571 (Kcnk16)|76257 (Slc38a3)|80286 (Tusc3)|99709…
greenyellow	4	GO:0051287	NAD binding	GO|GO.MF|GO	2.43E-05	0.025788352	9	0.018480493	0.003223079	5.733800114	534	487	0.147540984	61	NAD binding	15108 (Hsd17b10)|15926 (Idh1)|15929 (Idh3g)|17449 (Mdh1)|18115 (Nnt)|20322 (Sord)|68631 (Cryl1)|213043 (Aox2)|226646 (Ndufs2)
greenyellow	5	GO:0022857	transmembrane transporter activity	GO|GO.MF|GO	2.67E-05	0.027901802	48	0.098562628	0.052995879	1.859816853	534	487	0.047856431	1003	transmembrane transporter activity	11949 (Atp5c1)|12780 (Abcc2)|12892 (Cpox)|16516 (Kcnj15)|16517 (Kcnj16)|18174 (Slc11a2)|18399 (Slc22a6)|18408 (Slc25a15)|18440 (P2rx6)|20518 (Slc22a2)|20521 (Slc22a12)|20522 (Slc23a1)|20526 (Slc2a2)|20531 (Slc34a2)|20537 (Slc5a1)|20927 (Abcc8)|21855 (Timm17b)|22066 (Trpc4)|23844 (Clca1)|30962 (Slc7a9)|64008 (Aqp9)|68279 (Mcoln2)|68666 (Svop)|70652 (Tmem144)|71706 (Slc46a3)|72002 (Slc39a5)|74571 (…
greenyellow	6	GO:0015144	carbohydrate transmembrane transporter activity	GO|GO.MF|GO	3.13E-05	0.031294155	7	0.014373717	0.001902145	7.55658225	534	487	0.194444444	36	carbohydrate transmembrane transporter activity	20522 (Slc23a1)|20526 (Slc2a2)|20537 (Slc5a1)|64008 (Aqp9)|70652 (Tmem144)|215928 (Mfsd4b5)|215929 (Mfsd4b1)
greenyellow	7	GO:0022804	active transmembrane transporter activity	GO|GO.MF|GO	3.25E-05	0.032084723	21	0.04312115	0.015745535	2.738627124	534	487	0.070469799	298	active transmembrane transporter activity	12780 (Abcc2)|12892 (Cpox)|18174 (Slc11a2)|18399 (Slc22a6)|20518 (Slc22a2)|20522 (Slc23a1)|20531 (Slc34a2)|20537 (Slc5a1)|20927 (Abcc8)|21855 (Timm17b)|76257 (Slc38a3)|105243 (Slc9a3)|142681 (Slc34a3)|208169 (Slc9c1)|215929 (Mfsd4b1)|216867 (Slc16a11)|231583 (Slc26a1)|236794 (Slc9a6)|239273 (Abcc4)|241877 (Slc10a5)|434203 (Slc28a1)
greenyellow	8	GO:0022853	active ion transmembrane transporter activity	GO|GO.MF|GO	4.14E-05	0.03762951	16	0.032854209	0.010197612	3.221755274	534	487	0.082901554	193	active ion transmembrane transporter activity	12892 (Cpox)|18174 (Slc11a2)|18399 (Slc22a6)|20518 (Slc22a2)|20522 (Slc23a1)|20531 (Slc34a2)|20537 (Slc5a1)|21855 (Timm17b)|105243 (Slc9a3)|142681 (Slc34a3)|208169 (Slc9c1)|231583 (Slc26a1)|236794 (Slc9a6)|239273 (Abcc4)|241877 (Slc10a5)|434203 (Slc28a1)
grey60	1	GO:0004888	transmembrane signaling receptor activity	GO|GO.MF|GO	8.05E-10	4.99E-06	54	0.173633441	0.071119095	2.441446133	402	311	0.040118871	1346	transmembrane signaling receptor activity	(More than 50 overlapping genes)
grey60	2	GO:0038023	signaling receptor activity	GO|GO.MF|GO	2.81E-08	0.000101989	55	0.176848875	0.080999683	2.183327985	402	311	0.035877365	1533	signaling receptor activity	(More than 50 overlapping genes)
grey60	3	GO:0060089	molecular transducer activity	GO|GO.MF|GO	2.81E-08	0.000101989	55	0.176848875	0.080999683	2.183327985	402	311	0.035877365	1533	molecular transducer activity	(More than 50 overlapping genes)
grey60	4	GO:0004984	olfactory receptor activity	GO|GO.MF|GO	1.46E-06	0.002567943	23	0.073954984	0.023565465	3.138278085	402	311	0.051569507	446	olfactory receptor activity	18332 (Olfr33)|258016 (Olfr453)|258055 (Olfr524)|258064 (Olfr316)|258168 (Olfr566)|258207 (Olfr452)|258358 (Olfr557)|258383 (Olfr1347)|258420 (Olfr221)|258438 (Olfr215)|258440 (Olfr1317)|258462 (Olfr1392)|258490 (Olfr492)|258568 (Olfr1457)|258593 (Olfr700)|258632 (Olfr1138)|258655 (Olfr1112)|258716 (Olfr424)|258758 (Olfr1406)|258811 (Olfr926)|258828 (Olfr133)|258988 (Olfr38)|259069 (Olfr1389)
grey60	5	GO:1904315	transmitter-gated ion channel activity involved in regulation of postsynaptic membrane potential	GO|GO.MF|GO	1.88E-05	0.020494726	7	0.022508039	0.002694706	8.352688986	402	311	0.137254902	51	transmitter-gated ion channel activity involved in regulation of postsynaptic membrane potential	14399 (Gabra6)|14403 (Gabrd)|14799 (Gria1)|14804 (Grid2)|14806 (Grik2)|110834 (Chrna3)|110886 (Gabra5)
grey60	6	GO:0099529	neurotransmitter receptor activity involved in regulation of postsynaptic membrane potential	GO|GO.MF|GO	2.76E-05	0.028520941	7	0.022508039	0.002853218	7.888650709	402	311	0.12962963	54	neurotransmitter receptor activity involved in regulation of postsynaptic membrane potential	14399 (Gabra6)|14403 (Gabrd)|14799 (Gria1)|14804 (Grid2)|14806 (Grik2)|110834 (Chrna3)|110886 (Gabra5)
grey60	7	GO:0022824	transmitter-gated ion channel activity	GO|GO.MF|GO	3.52E-05	0.033463534	7	0.022508039	0.002958893	7.606913183	402	311	0.125	56	transmitter-gated ion channel activity	14399 (Gabra6)|14403 (Gabrd)|14799 (Gria1)|14804 (Grid2)|14806 (Grik2)|110834 (Chrna3)|110886 (Gabra5)
grey60	8	GO:0022835	transmitter-gated channel activity	GO|GO.MF|GO	3.52E-05	0.033463534	7	0.022508039	0.002958893	7.606913183	402	311	0.125	56	transmitter-gated channel activity	14399 (Gabra6)|14403 (Gabrd)|14799 (Gria1)|14804 (Grid2)|14806 (Grik2)|110834 (Chrna3)|110886 (Gabra5)
lightcyan	1	GO:0004888	transmembrane signaling receptor activity	GO|GO.MF|GO	5.52E-13	1.25E-08	59	0.197324415	0.071119095	2.774563056	405	299	0.043833581	1346	transmembrane signaling receptor activity	(More than 50 overlapping genes)
lightcyan	2	GO:0038023	signaling receptor activity	GO|GO.MF|GO	1.33E-12	1.86E-08	63	0.210702341	0.080999683	2.601273652	405	299	0.04109589	1533	signaling receptor activity	(More than 50 overlapping genes)
lightcyan	3	GO:0060089	molecular transducer activity	GO|GO.MF|GO	1.33E-12	1.86E-08	63	0.210702341	0.080999683	2.601273652	405	299	0.04109589	1533	molecular transducer activity	(More than 50 overlapping genes)
lightcyan	4	GO:0004984	olfactory receptor activity	GO|GO.MF|GO	1.27E-10	9.61E-07	29	0.096989967	0.023565465	4.115767056	405	299	0.065022422	446	olfactory receptor activity	18313 (Olfr16)|18368 (Olfr67)|56552 (Vmn2r26)|170648 (Olfr138)|257881 (Olfr205)|257958 (Olfr301)|258035 (Olfr191)|258215 (Olfr506)|258219 (Olfr94)|258276 (Olfr960)|258324 (Olfr129)|258486 (Olfr730)|258487 (Olfr722)|258532 (Olfr373)|258533 (Olfr1364)|258697 (Olfr1444)|258723 (Olfr781)|258753 (Olfr678)|258759 (Olfr1408)|258822 (Olfr39)|258830 (Olfr103)|258882 (Olfr874)|258896 (Olfr1206)|258900 (Olf…
lightgreen	1	GO:0005201	extracellular matrix structural constituent	GO|GO.MF|GO	2.83E-19	1.03E-14	27	0.077586207	0.007925605	9.789310345	384	348	0.18	150	extracellular matrix structural constituent	12111 (Bgn)|12819 (Col15a1)|12825 (Col3a1)|12830 (Col4a5)|12831 (Col5a1)|12833 (Col6a1)|12834 (Col6a2)|12842 (Col1a1)|12843 (Col1a2)|13717 (Eln)|14118 (Fbn1)|14119 (Fbn2)|17150 (Mfap2)|21810 (Tgfbi)|21923 (Tnc)|22371 (Vwf)|50706 (Postn)|66695 (Aspn)|71355 (Col24a1)|76293 (Mfap4)|81877 (Tnxb)|94216 (Col4a6)|107581 (Col16a1)|108075 (Ltbp4)|268977 (Ltbp1)|320712 (Abi3bp)|329941 (Col8a2)
lightgreen	2	GO:0030020	extracellular matrix structural constituent conferring tensile strength	GO|GO.MF|GO	5.36E-11	4.43E-07	11	0.031609195	0.00200782	15.74304295	384	348	0.289473684	38	extracellular matrix structural constituent conferring tensile strength	12819 (Col15a1)|12825 (Col3a1)|12830 (Col4a5)|12831 (Col5a1)|12833 (Col6a1)|12834 (Col6a2)|12842 (Col1a1)|12843 (Col1a2)|71355 (Col24a1)|94216 (Col4a6)|107581 (Col16a1)
lightgreen	3	GO:0005198	structural molecule activity	GO|GO.MF|GO	2.79E-10	1.95E-06	35	0.100574713	0.029536088	3.405146711	384	348	0.062611807	559	structural molecule activity	12111 (Bgn)|12819 (Col15a1)|12825 (Col3a1)|12830 (Col4a5)|12831 (Col5a1)|12833 (Col6a1)|12834 (Col6a2)|12842 (Col1a1)|12843 (Col1a2)|12960 (Crybb1)|13717 (Eln)|14118 (Fbn1)|14119 (Fbn2)|16667 (Krt17)|17150 (Mfap2)|17880 (Myh11)|21810 (Tgfbi)|21923 (Tnc)|22371 (Vwf)|50706 (Postn)|53857 (Tuba8)|66695 (Aspn)|71355 (Col24a1)|71908 (Cldn23)|76293 (Mfap4)|81877 (Tnxb)|94216 (Col4a6)|107581 (Col16a1)|10…
lightgreen	4	GO:0005518	collagen binding	GO|GO.MF|GO	6.63E-07	0.001535931	10	0.028735632	0.003751453	7.659867249	384	348	0.14084507	71	collagen binding	12833 (Col6a1)|12834 (Col6a2)|18542 (Pcolce)|21810 (Tgfbi)|22371 (Vwf)|66180 (P3h4)|66695 (Aspn)|81877 (Tnxb)|121021 (Cspg4)|320712 (Abi3bp)
lightgreen	5	GO:0048407	platelet-derived growth factor binding	GO|GO.MF|GO	1.45E-06	0.002567943	5	0.014367816	0.000634048	22.66044061	384	348	0.416666667	12	platelet-derived growth factor binding	12825 (Col3a1)|12831 (Col5a1)|12833 (Col6a1)|12842 (Col1a1)|12843 (Col1a2)
magenta	1	GO:0051787	misfolded protein binding	GO|GO.MF|GO	4.82E-08	0.000153807	9	0.01465798	0.001320934	11.09667752	689	614	0.36	25	misfolded protein binding	14828 (Hspa5)|15511 (Hspa1b)|27362 (Dnajb9)|64136 (Sdf2l1)|66861 (Dnajc10)|67838 (Dnajb11)|70377 (Derl3)|110920 (Hspa13)|192193 (Edem1)
magenta	2	GO:0005046	KDEL sequence binding	GO|GO.MF|GO	3.40E-05	0.033020855	3	0.004885993	0.000158512	30.82410423	689	614	1	3	KDEL sequence binding	66913 (Kdelr2)|68137 (Kdelr1)|105785 (Kdelr3)
midnightblue	1	GO:0004984	olfactory receptor activity	GO|GO.MF|GO	3.20E-08	0.000113872	26	0.082802548	0.023565465	3.513724258	431	314	0.058295964	446	olfactory receptor activity	18317 (Olfr2)|18323 (Olfr25)|233578 (Olfr553)|257872 (Olfr835)|257947 (Olfr543)|258019 (Olfr212)|258159 (Olfr1331)|258442 (Olfr1314)|258459 (Olfr1388)|258491 (Olfr490)|258505 (Olfr97)|258508 (Olfr99)|258529 (Olfr313)|258551 (Olfr866)|258560 (Olfr843)|258744 (Olfr875)|258777 (Olfr922)|258791 (Olfr812)|258846 (Olfr1157)|258991 (Olfr1496)|259047 (Olfr683)|259074 (Olfr1352)|259106 (Olfr552)|259118 (O…
midnightblue	2	GO:0038023	signaling receptor activity	GO|GO.MF|GO	3.94E-08	0.000135042	55	0.175159236	0.080999683	2.162468163	431	314	0.035877365	1533	signaling receptor activity	(More than 50 overlapping genes)
midnightblue	3	GO:0060089	molecular transducer activity	GO|GO.MF|GO	3.94E-08	0.000135042	55	0.175159236	0.080999683	2.162468163	431	314	0.035877365	1533	molecular transducer activity	(More than 50 overlapping genes)
midnightblue	4	GO:0004888	transmembrane signaling receptor activity	GO|GO.MF|GO	1.59E-07	0.000451575	49	0.156050955	0.071119095	2.194220195	431	314	0.03640416	1346	transmembrane signaling receptor activity	11435 (Chrna1)|11517 (Adcyap1r1)|11548 (Adra1b)|11682 (Alk)|12766 (Cxcr3)|12769 (Ccr9)|12801 (Cnr1)|18317 (Olfr2)|18323 (Olfr25)|80910 (Gpr84)|84112 (Sucnr1)|113856 (Vmn1r46)|140741 (Gpr6)|171249 (Vmn1r213)|171275 (Vmn1r212)|171469 (Gpr37l1)|233081 (Ffar1)|233578 (Olfr553)|257872 (Olfr835)|257947 (Olfr543)|258019 (Olfr212)|258159 (Olfr1331)|258442 (Olfr1314)|258459 (Olfr1388)|258491 (Olfr490)|258…
orange	1	GO:0016712	oxidoreductase activity, acting on paired donors, with incorporation or reduction of molecular oxygen, reduced flavin or flavoprotein as one donor, and incorporation of one atom of oxygen	GO|GO.MF|GO	1.53E-07	0.000440629	9	0.034883721	0.003275917	10.64853713	343	258	0.14516129	62	oxidoreductase activity, acting on paired donors, with incorporation or reduction of molecular oxygen, reduced flavin or flavoprotein as one donor, and incorporation of one atom of oxygen	13086 (Cyp2a4)|13090 (Cyp2b19)|13095 (Cyp2c29)|13107 (Cyp2f2)|13112 (Cyp3a11)|53973 (Cyp3a41a)|56388 (Cyp3a25)|337924 (Cyp3a44)|100043108 (Cyp2c69)
orange	2	GO:0008395	steroid hydroxylase activity	GO|GO.MF|GO	5.04E-07	0.001237687	9	0.034883721	0.003751453	9.298722568	343	258	0.126760563	71	steroid hydroxylase activity	13086 (Cyp2a4)|13090 (Cyp2b19)|13095 (Cyp2c29)|13107 (Cyp2f2)|13112 (Cyp3a11)|53973 (Cyp3a41a)|56388 (Cyp3a25)|337924 (Cyp3a44)|100043108 (Cyp2c69)
orange	3	GO:0004497	monooxygenase activity	GO|GO.MF|GO	7.25E-07	0.001625433	12	0.046511628	0.007661418	6.070890136	343	258	0.082758621	145	monooxygenase activity	13086 (Cyp2a4)|13090 (Cyp2b19)|13095 (Cyp2c29)|13107 (Cyp2f2)|13112 (Cyp3a11)|14262 (Fmo3)|18478 (Pah)|53973 (Cyp3a41a)|56388 (Cyp3a25)|226604 (Gm4847)|337924 (Cyp3a44)|100043108 (Cyp2c69)
orange	4	GO:0050649	testosterone 6-beta-hydroxylase activity	GO|GO.MF|GO	2.26E-06	0.00339751	4	0.015503876	0.000422699	36.67829457	343	258	0.5	8	testosterone 6-beta-hydroxylase activity	13112 (Cyp3a11)|53973 (Cyp3a41a)|56388 (Cyp3a25)|337924 (Cyp3a44)
orange	5	GO:0004866	endopeptidase inhibitor activity	GO|GO.MF|GO	5.02E-06	0.006851512	13	0.050387597	0.01083166	4.651881263	343	258	0.063414634	205	endopeptidase inhibitor activity	12401 (Serpina6)|17836 (Mug1)|20248 (Serpinb3a)|20714 (Serpina3k)|20863 (Stfa3)|71869 (Serpinb12)|72432 (Spink5)|94175 (Hrg)|116872 (Serpinb7)|238395 (Serpina3j)|268885 (Stfa2l1)|394252 (Serpinb3d)|100034684 (Cstdc5)
orange	6	GO:0070330	aromatase activity	GO|GO.MF|GO	7.05E-06	0.009287781	6	0.023255814	0.001849308	12.57541528	343	258	0.171428571	35	aromatase activity	13090 (Cyp2b19)|13095 (Cyp2c29)|13112 (Cyp3a11)|53973 (Cyp3a41a)|56388 (Cyp3a25)|337924 (Cyp3a44)
orange	7	GO:0030414	peptidase inhibitor activity	GO|GO.MF|GO	7.23E-06	0.009378773	13	0.050387597	0.011201522	4.49828141	343	258	0.061320755	212	peptidase inhibitor activity	12401 (Serpina6)|17836 (Mug1)|20248 (Serpinb3a)|20714 (Serpina3k)|20863 (Stfa3)|71869 (Serpinb12)|72432 (Spink5)|94175 (Hrg)|116872 (Serpinb7)|238395 (Serpina3j)|268885 (Stfa2l1)|394252 (Serpinb3d)|100034684 (Cstdc5)
orange	8	GO:0004867	serine-type endopeptidase inhibitor activity	GO|GO.MF|GO	8.36E-06	0.010457336	10	0.03875969	0.006604671	5.868527132	343	258	0.08	125	serine-type endopeptidase inhibitor activity	12401 (Serpina6)|17836 (Mug1)|20248 (Serpinb3a)|20714 (Serpina3k)|71869 (Serpinb12)|72432 (Spink5)|94175 (Hrg)|116872 (Serpinb7)|238395 (Serpina3j)|394252 (Serpinb3d)
orange	9	GO:0061135	endopeptidase regulator activity	GO|GO.MF|GO	9.29E-06	0.011410554	13	0.050387597	0.011465709	4.394634373	343	258	0.059907834	217	endopeptidase regulator activity	12401 (Serpina6)|17836 (Mug1)|20248 (Serpinb3a)|20714 (Serpina3k)|20863 (Stfa3)|71869 (Serpinb12)|72432 (Spink5)|94175 (Hrg)|116872 (Serpinb7)|238395 (Serpina3j)|268885 (Stfa2l1)|394252 (Serpinb3d)|100034684 (Cstdc5)
orange	10	GO:0101020	estrogen 16-alpha-hydroxylase activity	GO|GO.MF|GO	1.03E-05	0.012509291	4	0.015503876	0.000581211	26.67512333	343	258	0.363636364	11	estrogen 16-alpha-hydroxylase activity	13095 (Cyp2c29)|13112 (Cyp3a11)|53973 (Cyp3a41a)|337924 (Cyp3a44)
orangered4	1	GO:0032452	histone demethylase activity	GO|GO.MF|GO	1.32E-06	0.002401996	4	0.068965517	0.001426609	48.34227331	62	58	0.148148148	27	histone demethylase activity	20591 (Kdm5c)|20592 (Kdm5d)|22289 (Kdm6a)|22290 (Uty)
orangered4	2	GO:0140457	protein demethylase activity	GO|GO.MF|GO	1.32E-06	0.002401996	4	0.068965517	0.001426609	48.34227331	62	58	0.148148148	27	protein demethylase activity	20591 (Kdm5c)|20592 (Kdm5d)|22289 (Kdm6a)|22290 (Uty)
orangered4	3	GO:0032451	demethylase activity	GO|GO.MF|GO	7.39E-06	0.009441207	4	0.068965517	0.002166332	31.83515559	62	58	0.097560976	41	demethylase activity	20591 (Kdm5c)|20592 (Kdm5d)|22289 (Kdm6a)|22290 (Uty)
orangered4	4	GO:0034647	histone demethylase activity (H3-trimethyl-K4 specific)	GO|GO.MF|GO	5.52E-05	0.048655776	2	0.034482759	0.000211349	163.1551724	62	58	0.5	4	histone demethylase activity (H3-trimethyl-K4 specific)	20591 (Kdm5c)|20592 (Kdm5d)
paleturquoise	1	GO:0004984	olfactory receptor activity	GO|GO.MF|GO	8.97E-07	0.001818697	18	0.092307692	0.023565465	3.917074853	277	195	0.040358744	446	olfactory receptor activity	18362 (Olfr61)|66786 (Olfr701)|257662 (Olfr1290)|257666 (Olfr772)|257899 (Olfr1000)|258150 (Olfr792)|258178 (Olfr180)|258245 (Olfr1036)|258288 (Olfr1484)|258357 (Olfr574)|258482 (Olfr266)|258891 (Olfr1302)|258913 (Olfr1377)|258944 (Olfr351)|258952 (Olfr341)|259004 (Olfr175)|259058 (Olfr646)|404329 (Olfr1173)
paleturquoise	2	GO:0004888	transmembrane signaling receptor activity	GO|GO.MF|GO	9.70E-07	0.001937564	34	0.174358974	0.071119095	2.451647807	277	195	0.02526003	1346	transmembrane signaling receptor activity	12000 (Avpr2)|12458 (Ccr6)|14429 (Galr3)|16165 (Il13ra2)|18362 (Olfr61)|21336 (Tacr1)|22296 (Vmn1r51)|66786 (Olfr701)|69296 (Tmigd3)|77727 (6030468B19Rik)|108015 (Chrnb4)|171233 (Vmn1r235)|233230 (Mrgprb4)|257662 (Olfr1290)|257666 (Olfr772)|257899 (Olfr1000)|258150 (Olfr792)|258178 (Olfr180)|258245 (Olfr1036)|258288 (Olfr1484)|258357 (Olfr574)|258482 (Olfr266)|258891 (Olfr1302)|258913 (Olfr1377)|…
paleturquoise	3	GO:0038023	signaling receptor activity	GO|GO.MF|GO	2.43E-06	0.003561009	36	0.184615385	0.080999683	2.2792112	277	195	0.023483366	1533	signaling receptor activity	12000 (Avpr2)|12458 (Ccr6)|14429 (Galr3)|16165 (Il13ra2)|18362 (Olfr61)|21336 (Tacr1)|22296 (Vmn1r51)|66786 (Olfr701)|69296 (Tmigd3)|74603 (Cd200r3)|77727 (6030468B19Rik)|108015 (Chrnb4)|171233 (Vmn1r235)|233230 (Mrgprb4)|245650 (Gucy2f)|257662 (Olfr1290)|257666 (Olfr772)|257899 (Olfr1000)|258150 (Olfr792)|258178 (Olfr180)|258245 (Olfr1036)|258288 (Olfr1484)|258357 (Olfr574)|258482 (Olfr266)|2588…
paleturquoise	4	GO:0060089	molecular transducer activity	GO|GO.MF|GO	2.43E-06	0.003561009	36	0.184615385	0.080999683	2.2792112	277	195	0.023483366	1533	molecular transducer activity	12000 (Avpr2)|12458 (Ccr6)|14429 (Galr3)|16165 (Il13ra2)|18362 (Olfr61)|21336 (Tacr1)|22296 (Vmn1r51)|66786 (Olfr701)|69296 (Tmigd3)|74603 (Cd200r3)|77727 (6030468B19Rik)|108015 (Chrnb4)|171233 (Vmn1r235)|233230 (Mrgprb4)|245650 (Gucy2f)|257662 (Olfr1290)|257666 (Olfr772)|257899 (Olfr1000)|258150 (Olfr792)|258178 (Olfr180)|258245 (Olfr1036)|258288 (Olfr1484)|258357 (Olfr574)|258482 (Olfr266)|2588…
pink	1	GO:0008233	peptidase activity	GO|GO.MF|GO	1.16E-05	0.013890731	42	0.066985646	0.032970517	2.031683229	708	627	0.067307692	624	peptidase activity	11492 (Adam19)|11568 (Aebp1)|12363 (Casp4)|12364 (Casp12)|12633 (Cflar)|12874 (Cpd)|12876 (Cpe)|13024 (Ctla2a)|13025 (Ctla2b)|13038 (Ctsk)|13483 (Dpp6)|14190 (Fgl2)|14940 (Gzmc)|14941 (Gzmd)|14942 (Gzme)|14943 (Gzmf)|14944 (Gzmg)|17174 (Masp1)|22223 (Uchl1)|23794 (Adamts5)|23948 (Mmp17)|26561 (Mmp23)|66514 (Asrgl1)|68149 (Otub2)|76687 (Spcs3)|76703 (Cpb1)|77613 (Prss36)|78444 (Pgpep1l)|208936 (Ad…
pink	2	GO:0070699	type II activin receptor binding	GO|GO.MF|GO	3.62E-05	0.034250768	3	0.004784689	0.000158512	30.18500797	708	627	1	3	type II activin receptor binding	16323 (Inhba)|50791 (Magi2)|64010 (Sav1)
pink	3	GO:0016787	hydrolase activity	GO|GO.MF|GO	3.91E-05	0.036409975	116	0.185007974	0.12961006	1.427419863	708	627	0.047289034	2453	hydrolase activity	(More than 50 overlapping genes)
purple	1	GO:0000981	DNA-binding transcription factor activity, RNA polymerase II-specific	GO|GO.MF|GO	4.42E-05	0.039546176	56	0.109375	0.063246328	1.729349415	585	512	0.046783626	1197	DNA-binding transcription factor activity, RNA polymerase II-specific	(More than 50 overlapping genes)
red	1	GO:0140110	transcription regulator activity	GO|GO.MF|GO	1.90E-08	7.86E-05	125	0.146713615	0.089612174	1.637206296	951	852	0.07370283	1696	transcription regulator activity	(More than 50 overlapping genes)
red	2	GO:0003713	transcription coactivator activity	GO|GO.MF|GO	4.25E-07	0.001098074	30	0.035211268	0.012680968	2.776701878	951	852	0.125	240	transcription coactivator activity	13498 (Atn1)|13549 (Dyrk1b)|14534 (Kat2a)|15161 (Hcfc1)|16480 (Jup)|18751 (Prkcb)|18854 (Pml)|20587 (Smarcb1)|30941 (Usp21)|52915 (Zmiz2)|67488 (Calcoco1)|67525 (Trim62)|72199 (Mms19)|72475 (Ssbp3)|77578 (Bcl9)|80288 (Bcl9l)|93679 (Trim8)|100683 (Trrap)|109689 (Arrb1)|116870 (Mta1)|116871 (Mta3)|211652 (Wwc1)|214899 (Kdm5a)|216874 (Camta2)|217218 (Atxn7l3)|219158 (Ccar2)|229004 (Gmeb2)|231151 (Ta…
red	3	GO:0005488	binding	GO|GO.MF|GO	8.21E-07	0.001733988	640	0.751173709	0.677110853	1.109380696	951	852	0.049941475	12815	binding	(More than 50 overlapping genes)
red	4	GO:0003712	transcription coregulator activity	GO|GO.MF|GO	9.01E-07	0.001818697	45	0.052816901	0.024305189	2.173071035	951	852	0.097826087	460	transcription coregulator activity	13498 (Atn1)|13549 (Dyrk1b)|14534 (Kat2a)|15161 (Hcfc1)|15184 (Hdac5)|16480 (Jup)|16825 (Ldb1)|18432 (Mybbp1a)|18751 (Prkcb)|18854 (Pml)|19250 (Ptpn14)|20587 (Smarcb1)|20602 (Ncor2)|21886 (Tle2)|22761 (Zfpm1)|30941 (Usp21)|50721 (Sirt6)|52915 (Zmiz2)|67279 (Med31)|67488 (Calcoco1)|67525 (Trim62)|69642 (Mlip)|72199 (Mms19)|72475 (Ssbp3)|77578 (Bcl9)|80288 (Bcl9l)|93679 (Trim8)|100683 (Trrap)|10968…
red	5	GO:0003676	nucleic acid binding	GO|GO.MF|GO	3.82E-06	0.005428643	196	0.230046948	0.170981718	1.345447634	951	852	0.060568603	3236	nucleic acid binding	(More than 50 overlapping genes)
red	6	GO:0043565	sequence-specific DNA binding	GO|GO.MF|GO	5.39E-06	0.007305774	105	0.123239437	0.080101448	1.538541938	951	852	0.069261214	1516	sequence-specific DNA binding	(More than 50 overlapping genes)
red	7	GO:0003677	DNA binding	GO|GO.MF|GO	7.12E-06	0.009308403	141	0.165492958	0.116083694	1.425634829	951	852	0.064178425	2197	DNA binding	(More than 50 overlapping genes)
red	8	GO:0003682	chromatin binding	GO|GO.MF|GO	8.17E-06	0.010308125	53	0.062206573	0.033129029	1.877705895	951	852	0.084529506	627	chromatin binding	(More than 50 overlapping genes)
red	9	GO:0005515	protein binding	GO|GO.MF|GO	3.81E-05	0.035877385	456	0.535211268	0.468456092	1.142500389	951	852	0.051432439	8866	protein binding	(More than 50 overlapping genes)
royalblue	1	GO:0005549	odorant binding	GO|GO.MF|GO	3.91E-05	0.036409975	12	0.041522491	0.010091937	4.114422363	379	289	0.062827225	191	odorant binding	171185 (Vmn1r35)|171192 (Vmn1r5)|171205 (Vmn1r8)|171230 (Vmn1r231)|171232 (Vmn1r234)|258297 (Olfr827)|258373 (Olfr323)|258565 (Olfr1009)|258640 (Olfr152)|258653 (Olfr1136)|259000 (Olfr195)|404473 (Olfr1082)
saddlebrown	1	GO:0004888	transmembrane signaling receptor activity	GO|GO.MF|GO	1.79E-06	0.00285182	36	0.165137615	0.071119095	2.321986995	293	218	0.026745914	1346	transmembrane signaling receptor activity	11440 (Chrna6)|11556 (Adrb3)|13857 (Epor)|16641 (Klrc1)|19065 (Npy4r)|70155 (Ogfrl1)|83771 (Tas1r3)|171184 (Vmn1r36)|171188 (Vmn1r32)|171246 (Vmn1r200)|171256 (Vmn1r218)|218624 (Il31ra)|257962 (Olfr222)|258022 (Olfr1318)|258352 (Olfr692)|258432 (Olfr919)|258530 (Olfr311)|258628 (Olfr1489)|258630 (Olfr1141)|258711 (Olfr432)|258719 (Olfr512)|258729 (Olfr478)|259021 (Olfr1054)|259080 (Olfr619)|25911…
saddlebrown	2	GO:0038023	signaling receptor activity	GO|GO.MF|GO	1.33E-05	0.015492321	37	0.169724771	0.080999683	2.09537574	293	218	0.024135682	1533	signaling receptor activity	11440 (Chrna6)|11556 (Adrb3)|13857 (Epor)|16641 (Klrc1)|19065 (Npy4r)|57757 (Pglyrp2)|70155 (Ogfrl1)|83771 (Tas1r3)|171184 (Vmn1r36)|171188 (Vmn1r32)|171246 (Vmn1r200)|171256 (Vmn1r218)|218624 (Il31ra)|257962 (Olfr222)|258022 (Olfr1318)|258352 (Olfr692)|258432 (Olfr919)|258530 (Olfr311)|258628 (Olfr1489)|258630 (Olfr1141)|258711 (Olfr432)|258719 (Olfr512)|258729 (Olfr478)|259021 (Olfr1054)|259080…
saddlebrown	3	GO:0060089	molecular transducer activity	GO|GO.MF|GO	1.33E-05	0.015492321	37	0.169724771	0.080999683	2.09537574	293	218	0.024135682	1533	molecular transducer activity	11440 (Chrna6)|11556 (Adrb3)|13857 (Epor)|16641 (Klrc1)|19065 (Npy4r)|57757 (Pglyrp2)|70155 (Ogfrl1)|83771 (Tas1r3)|171184 (Vmn1r36)|171188 (Vmn1r32)|171246 (Vmn1r200)|171256 (Vmn1r218)|218624 (Il31ra)|257962 (Olfr222)|258022 (Olfr1318)|258352 (Olfr692)|258432 (Olfr919)|258530 (Olfr311)|258628 (Olfr1489)|258630 (Olfr1141)|258711 (Olfr432)|258719 (Olfr512)|258729 (Olfr478)|259021 (Olfr1054)|259080…
salmon	1	GO:0005148	prolactin receptor binding	GO|GO.MF|GO	6.89E-12	6.61E-08	11	0.025581395	0.001426609	17.93161068	505	430	0.407407407	27	prolactin receptor binding	18811 (Prl2c2)|18812 (Prl2c3)|19112 (Prl8a6)|19113 (Prl7a1)|19114 (Prl7a2)|27372 (Prl3c1)|28078 (Prl5a1)|56635 (Prl2a1)|67000 (Prl3a1)|67505 (Prl7c1)|73244 (Prl8a1)
salmon	2	GO:0005179	hormone activity	GO|GO.MF|GO	3.31E-05	0.03231365	12	0.027906977	0.006710346	4.158798755	505	430	0.094488189	127	hormone activity	16324 (Inhbb)|18811 (Prl2c2)|18812 (Prl2c3)|19112 (Prl8a6)|19113 (Prl7a1)|19114 (Prl7a2)|27372 (Prl3c1)|28078 (Prl5a1)|56635 (Prl2a1)|67000 (Prl3a1)|67505 (Prl7c1)|73244 (Prl8a1)
skyblue	1	GO:0003735	structural constituent of ribosome	GO|GO.MF|GO	4.75E-88	8.63E-83	69	0.248201439	0.007872768	31.52658008	313	278	0.463087248	149	structural constituent of ribosome	(More than 50 overlapping genes)
skyblue	2	GO:0005198	structural molecule activity	GO|GO.MF|GO	2.74E-46	2.49E-41	71	0.255395683	0.029536088	8.646902871	313	278	0.127012522	559	structural molecule activity	(More than 50 overlapping genes)
skyblue	3	GO:0019843	rRNA binding	GO|GO.MF|GO	4.23E-30	2.56E-25	26	0.09352518	0.003698616	25.28653649	313	278	0.371428571	70	rRNA binding	11837 (Rplp0)|13629 (Eef2)|18148 (Npm1)|19921 (Rpl19)|19981 (Rpl37a)|19988 (Rpl6)|19989 (Rpl7)|20005 (Rpl9)|20044 (Rps14)|20084 (Rps18)|20102 (Rps4x)|20103 (Rps5)|26961 (Rpl8)|27050 (Rps3)|27207 (Rps11)|27367 (Rpl3)|65019 (Rpl23)|67025 (Rpl11)|67281 (Rpl37)|67891 (Rpl4)|68052 (Rps13)|76846 (Rps9)|268449 (Rpl23a)|269261 (Rpl12)|319195 (Rpl17)|100503670 (Rpl5)
skyblue	4	GO:0003723	RNA binding	GO|GO.MF|GO	8.92E-23	4.05E-18	65	0.23381295	0.057645567	4.056043891	313	278	0.059578368	1091	RNA binding	(More than 50 overlapping genes)
skyblue	5	GO:0070180	large ribosomal subunit rRNA binding	GO|GO.MF|GO	1.08E-12	1.86E-08	7	0.025179856	0.000422699	59.5692446	313	278	0.875	8	large ribosomal subunit rRNA binding	11837 (Rplp0)|19921 (Rpl19)|19981 (Rpl37a)|65019 (Rpl23)|268449 (Rpl23a)|269261 (Rpl12)|319195 (Rpl17)
skyblue	6	GO:0008097	5S rRNA binding	GO|GO.MF|GO	1.50E-08	7.16E-05	6	0.021582734	0.000686886	31.42114001	313	278	0.461538462	13	5S rRNA binding	13629 (Eef2)|19989 (Rpl7)|27367 (Rpl3)|67025 (Rpl11)|67891 (Rpl4)|100503670 (Rpl5)
skyblue	7	GO:0009055	electron transfer activity	GO|GO.MF|GO	1.83E-08	7.86E-05	11	0.039568345	0.004121315	9.600903892	313	278	0.141025641	78	electron transfer activity	12857 (Cox4i1)|12866 (Cox7a2)|12868 (Cox8a)|17991 (Ndufa2)|20463 (Cox7a2l)|30926 (Glrx3)|66052 (Sdhc)|66142 (Cox7b)|66576 (Uqcrh)|66694 (Uqcrfs1)|67264 (Ndufb8)
skyblue	8	GO:0003676	nucleic acid binding	GO|GO.MF|GO	4.15E-08	0.000139794	84	0.302158273	0.170981718	1.767196379	313	278	0.025957973	3236	nucleic acid binding	(More than 50 overlapping genes)
skyblue	9	GO:0004298	threonine-type endopeptidase activity	GO|GO.MF|GO	4.29E-07	0.001098074	6	0.021582734	0.001109585	19.45118191	313	278	0.285714286	21	threonine-type endopeptidase activity	19166 (Psma2)|19170 (Psmb1)|19172 (Psmb4)|26441 (Psma4)|26443 (Psma6)|26446 (Psmb3)
skyblue	10	GO:0003729	mRNA binding	GO|GO.MF|GO	4.46E-07	0.001125684	18	0.064748201	0.015692698	4.126008284	313	278	0.060606061	297	mRNA binding	11991 (Hnrnpd)|13627 (Eef1a1)|16898 (Rps2)|19988 (Rpl6)|19989 (Rpl7)|20044 (Rps14)|20091 (Rps3a1)|20103 (Rps5)|20104 (Rps6)|20115 (Rps7)|22121 (Rpl13a)|27050 (Rps3)|27370 (Rps26)|56031 (Ppie)|66489 (Rpl35)|68052 (Rps13)|233908 (Fus)|100503670 (Rpl5)
skyblue	11	GO:1990948	ubiquitin ligase inhibitor activity	GO|GO.MF|GO	6.68E-07	0.001535931	4	0.014388489	0.000317024	45.38609113	313	278	0.666666667	6	ubiquitin ligase inhibitor activity	20115 (Rps7)|65019 (Rpl23)|67025 (Rpl11)|100503670 (Rpl5)
skyblue	12	GO:0055105	ubiquitin-protein transferase inhibitor activity	GO|GO.MF|GO	1.54E-06	0.002602182	4	0.014388489	0.000369862	38.90236382	313	278	0.571428571	7	ubiquitin-protein transferase inhibitor activity	20115 (Rps7)|65019 (Rpl23)|67025 (Rpl11)|100503670 (Rpl5)
skyblue	13	GO:0070003	threonine-type peptidase activity	GO|GO.MF|GO	1.71E-06	0.002776507	6	0.021582734	0.001373772	15.71057001	313	278	0.230769231	26	threonine-type peptidase activity	19166 (Psma2)|19170 (Psmb1)|19172 (Psmb4)|26441 (Psma4)|26443 (Psma6)|26446 (Psmb3)
skyblue	14	GO:0045182	translation regulator activity	GO|GO.MF|GO	2.78E-06	0.004041187	11	0.039568345	0.006710346	5.896618139	313	278	0.086614173	127	translation regulator activity	13627 (Eef1a1)|13629 (Eef2)|19934 (Rpl22)|20044 (Rps14)|26987 (Eif4e2)|55949 (Eef1b2)|67160 (Eef1g)|73830 (Eif3k)|76846 (Rps9)|98221 (Eif3m)|110954 (Rpl10)
skyblue	15	GO:1990932	5.8S rRNA binding	GO|GO.MF|GO	3.14E-06	0.00448621	3	0.010791367	0.000158512	68.07913669	313	278	1	3	5.8S rRNA binding	19921 (Rpl19)|19988 (Rpl6)|76846 (Rps9)
skyblue	16	GO:0015078	proton transmembrane transporter activity	GO|GO.MF|GO	3.99E-06	0.005623302	10	0.035971223	0.005653598	6.362536139	313	278	0.093457944	107	proton transmembrane transporter activity	11974 (Atp6v0e)|12857 (Cox4i1)|12866 (Cox7a2)|12868 (Cox8a)|20463 (Cox7a2l)|57423 (Atp5j2)|66142 (Cox7b)|67126 (Atp5e)|67942 (Atp5g2)|114143 (Atp6v0b)
skyblue	17	GO:0004129	cytochrome-c oxidase activity	GO|GO.MF|GO	6.48E-06	0.008593949	5	0.017985612	0.00100391	17.91556229	313	278	0.263157895	19	cytochrome-c oxidase activity	12857 (Cox4i1)|12866 (Cox7a2)|12868 (Cox8a)|20463 (Cox7a2l)|66142 (Cox7b)
skyblue	18	GO:0015002	heme-copper terminal oxidase activity	GO|GO.MF|GO	6.48E-06	0.008593949	5	0.017985612	0.00100391	17.91556229	313	278	0.263157895	19	heme-copper terminal oxidase activity	12857 (Cox4i1)|12866 (Cox7a2)|12868 (Cox8a)|20463 (Cox7a2l)|66142 (Cox7b)
skyblue	19	GO:0016676	oxidoreductase activity, acting on a heme group of donors, oxygen as acceptor	GO|GO.MF|GO	6.48E-06	0.008593949	5	0.017985612	0.00100391	17.91556229	313	278	0.263157895	19	oxidoreductase activity, acting on a heme group of donors, oxygen as acceptor	12857 (Cox4i1)|12866 (Cox7a2)|12868 (Cox8a)|20463 (Cox7a2l)|66142 (Cox7b)
skyblue3	1	GO:0008009	chemokine activity	GO|GO.MF|GO	2.08E-06	0.003172215	5	0.046296296	0.001954983	23.68118118	121	108	0.135135135	37	chemokine activity	20296 (Ccl2)|20305 (Ccl6)|56744 (Pf4)|57349 (Ppbp)|330122 (Cxcl3)
skyblue3	2	GO:0004867	serine-type endopeptidase inhibitor activity	GO|GO.MF|GO	7.43E-06	0.009441207	7	0.064814815	0.006604671	9.813481481	121	108	0.056	125	serine-type endopeptidase inhibitor activity	18788 (Serpinb2)|20715 (Serpina3g)|20716 (Serpina3n)|20717 (Serpina3m)|20725 (Serpinb8)|66222 (Serpinb1a)|66957 (Serpinb11)
skyblue3	3	GO:0061134	peptidase regulator activity	GO|GO.MF|GO	1.33E-05	0.015492321	9	0.083333333	0.013209342	6.308666667	121	108	0.036	250	peptidase regulator activity	18788 (Serpinb2)|20715 (Serpina3g)|20716 (Serpina3n)|20717 (Serpina3m)|20725 (Serpinb8)|21857 (Timp1)|66222 (Serpinb1a)|66957 (Serpinb11)|70835 (Prss22)
skyblue3	4	GO:0004866	endopeptidase inhibitor activity	GO|GO.MF|GO	2.30E-05	0.024765755	8	0.074074074	0.01083166	6.838663053	121	108	0.03902439	205	endopeptidase inhibitor activity	18788 (Serpinb2)|20715 (Serpina3g)|20716 (Serpina3n)|20717 (Serpina3m)|20725 (Serpinb8)|21857 (Timp1)|66222 (Serpinb1a)|66957 (Serpinb11)
skyblue3	5	GO:0030414	peptidase inhibitor activity	GO|GO.MF|GO	2.93E-05	0.029570639	8	0.074074074	0.011201522	6.612858141	121	108	0.037735849	212	peptidase inhibitor activity	18788 (Serpinb2)|20715 (Serpina3g)|20716 (Serpina3n)|20717 (Serpina3m)|20725 (Serpinb8)|21857 (Timp1)|66222 (Serpinb1a)|66957 (Serpinb11)
skyblue3	6	GO:0061135	endopeptidase regulator activity	GO|GO.MF|GO	3.46E-05	0.03334045	8	0.074074074	0.011465709	6.460488138	121	108	0.036866359	217	endopeptidase regulator activity	18788 (Serpinb2)|20715 (Serpina3g)|20716 (Serpina3n)|20717 (Serpina3m)|20725 (Serpinb8)|21857 (Timp1)|66222 (Serpinb1a)|66957 (Serpinb11)
skyblue3	7	GO:0042379	chemokine receptor binding	GO|GO.MF|GO	3.47E-05	0.03334045	5	0.046296296	0.003434429	13.48005698	121	108	0.076923077	65	chemokine receptor binding	20296 (Ccl2)|20305 (Ccl6)|56744 (Pf4)|57349 (Ppbp)|330122 (Cxcl3)
steelblue	1	GO:0004888	transmembrane signaling receptor activity	GO|GO.MF|GO	1.43E-06	0.002567943	37	0.164444444	0.071119095	2.312240383	293	225	0.027488856	1346	transmembrane signaling receptor activity	12517 (Cd72)|12672 (Chrm4)|13051 (Cx3cr1)|13733 (Adgre1)|14129 (Fcgr1)|14744 (Gpr65)|18101 (Nmbr)|18310 (Olfr13)|18354 (Olfr54)|18356 (Olfr56)|18361 (Olfr60)|20606 (Sstr2)|22311 (Vmn2r32)|50498 (Ebi3)|81897 (Tlr9)|140497 (Cd300c2)|170743 (Tlr7)|209512 (Taar2)|258292 (Olfr446)|258347 (Olfr1123)|258364 (Olfr976)|258411 (Olfr290)|258502 (Olfr279)|258552 (Olfr868)|258662 (Olfr738)|258693 (Olfr1443)|2…
steelblue	2	GO:0004984	olfactory receptor activity	GO|GO.MF|GO	1.73E-06	0.002778807	19	0.084444444	0.023565465	3.583398107	293	225	0.042600897	446	olfactory receptor activity	18310 (Olfr13)|18354 (Olfr54)|18356 (Olfr56)|18361 (Olfr60)|258292 (Olfr446)|258347 (Olfr1123)|258364 (Olfr976)|258411 (Olfr290)|258502 (Olfr279)|258552 (Olfr868)|258662 (Olfr738)|258693 (Olfr1443)|258831 (Olfr101)|258844 (Olfr1090)|258854 (Olfr985)|258915 (Olfr1348)|259112 (Olfr979)|404336 (Olfr1380)|100125586 (Vmn2r2)
steelblue	3	GO:0038023	signaling receptor activity	GO|GO.MF|GO	1.85E-06	0.002903757	40	0.177777778	0.080999683	2.19479597	293	225	0.026092629	1533	signaling receptor activity	12517 (Cd72)|12672 (Chrm4)|13051 (Cx3cr1)|13733 (Adgre1)|14129 (Fcgr1)|14744 (Gpr65)|18101 (Nmbr)|18310 (Olfr13)|18354 (Olfr54)|18356 (Olfr56)|18361 (Olfr60)|20606 (Sstr2)|22311 (Vmn2r32)|24088 (Tlr2)|50498 (Ebi3)|81897 (Tlr9)|140497 (Cd300c2)|170743 (Tlr7)|209512 (Taar2)|242100 (Pglyrp3)|258292 (Olfr446)|258347 (Olfr1123)|258364 (Olfr976)|258411 (Olfr290)|258502 (Olfr279)|258552 (Olfr868)|258662…
steelblue	4	GO:0060089	molecular transducer activity	GO|GO.MF|GO	1.85E-06	0.002903757	40	0.177777778	0.080999683	2.19479597	293	225	0.026092629	1533	molecular transducer activity	12517 (Cd72)|12672 (Chrm4)|13051 (Cx3cr1)|13733 (Adgre1)|14129 (Fcgr1)|14744 (Gpr65)|18101 (Nmbr)|18310 (Olfr13)|18354 (Olfr54)|18356 (Olfr56)|18361 (Olfr60)|20606 (Sstr2)|22311 (Vmn2r32)|24088 (Tlr2)|50498 (Ebi3)|81897 (Tlr9)|140497 (Cd300c2)|170743 (Tlr7)|209512 (Taar2)|242100 (Pglyrp3)|258292 (Olfr446)|258347 (Olfr1123)|258364 (Olfr976)|258411 (Olfr290)|258502 (Olfr279)|258552 (Olfr868)|258662…
tan	1	GO:0004888	transmembrane signaling receptor activity	GO|GO.MF|GO	2.62E-07	0.000720206	56	0.14507772	0.071119095	2.039926399	520	386	0.041604755	1346	transmembrane signaling receptor activity	(More than 50 overlapping genes)
tan	2	GO:0004984	olfactory receptor activity	GO|GO.MF|GO	5.34E-07	0.00129436	27	0.069948187	0.023565465	2.968249727	520	386	0.060538117	446	olfactory receptor activity	18370 (Olfr69)|57269 (Olfr1507)|257734 (Olfr1355)|257884 (Olfr744)|257963 (Olfr857)|258096 (Olfr112)|258241 (Olfr1212)|258259 (Olfr1338)|258361 (Olfr495)|258369 (Olfr509)|258424 (Olfr1512)|258550 (Olfr869)|258618 (Olfr355)|258696 (Olfr1448)|258698 (Olfr1447)|258749 (Olfr556)|258805 (Olfr1426)|258851 (Olfr1339)|258937 (Olfr167)|258940 (Olfr346)|258951 (Olfr339)|258997 (Olfr202)|259007 (Olfr395)|25…
tan	3	GO:0038023	signaling receptor activity	GO|GO.MF|GO	1.58E-06	0.002602182	59	0.152849741	0.080999683	1.887041224	520	386	0.038486628	1533	signaling receptor activity	(More than 50 overlapping genes)
tan	4	GO:0060089	molecular transducer activity	GO|GO.MF|GO	1.58E-06	0.002602182	59	0.152849741	0.080999683	1.887041224	520	386	0.038486628	1533	molecular transducer activity	(More than 50 overlapping genes)
turquoise	1	GO:0043167	ion binding	GO|GO.MF|GO	2.18E-10	1.59E-06	1006	0.318556048	0.272693649	1.168182865	3543	3158	0.194923464	5161	ion binding	(More than 50 overlapping genes)
turquoise	2	GO:0043168	anion binding	GO|GO.MF|GO	1.15E-08	5.81E-05	477	0.151044965	0.120574871	1.252706841	3543	3158	0.209027169	2282	anion binding	(More than 50 overlapping genes)
turquoise	3	GO:0005488	binding	GO|GO.MF|GO	5.51E-08	0.000169652	2265	0.717226092	0.677110853	1.059244715	3543	3158	0.176746001	12815	binding	(More than 50 overlapping genes)
turquoise	4	GO:0036094	small molecule binding	GO|GO.MF|GO	8.66E-08	0.000253775	482	0.152628246	0.123850787	1.232355878	3543	3158	0.205631399	2344	small molecule binding	(More than 50 overlapping genes)
turquoise	5	GO:0008289	lipid binding	GO|GO.MF|GO	3.01E-07	0.000816217	182	0.057631412	0.04073761	1.414697936	3543	3158	0.236057069	771	lipid binding	(More than 50 overlapping genes)
turquoise	6	GO:0042802	identical protein binding	GO|GO.MF|GO	2.03E-06	0.003124057	437	0.138378721	0.113917362	1.214728974	3543	3158	0.202690167	2156	identical protein binding	(More than 50 overlapping genes)
turquoise	7	GO:0003824	catalytic activity	GO|GO.MF|GO	2.81E-06	0.004054181	1030	0.326155795	0.292190637	1.116243142	3543	3158	0.186256781	5530	catalytic activity	(More than 50 overlapping genes)
turquoise	8	GO:0030554	adenyl nucleotide binding	GO|GO.MF|GO	4.38E-06	0.006022983	307	0.097213426	0.07724823	1.258455065	3543	3158	0.20998632	1462	adenyl nucleotide binding	(More than 50 overlapping genes)
turquoise	9	GO:0032559	adenyl ribonucleotide binding	GO|GO.MF|GO	1.35E-05	0.015612746	301	0.09531349	0.076561344	1.244929678	3543	3158	0.207729469	1449	adenyl ribonucleotide binding	(More than 50 overlapping genes)
turquoise	10	GO:0005515	protein binding	GO|GO.MF|GO	1.45E-05	0.016337529	1587	0.502533249	0.468456092	1.072743545	3543	3158	0.178998421	8866	protein binding	(More than 50 overlapping genes)
violet	1	GO:0004984	olfactory receptor activity	GO|GO.MF|GO	1.12E-15	3.40E-11	29	0.152631579	0.023565465	6.47691763	250	190	0.065022422	446	olfactory receptor activity	18307 (Olfr10)|18324 (Olfr26)|18343 (Olfr44)|18349 (Olfr5)|18365 (Olfr65)|56014 (Olfr70)|258098 (Olfr1490)|258120 (Olfr1463)|258301 (Olfr1340)|258304 (Olfr498)|258306 (Olfr1337)|258387 (Olfr720)|258391 (Olfr1277)|258401 (Olfr1076)|258484 (Olfr1410)|258494 (Olfr318)|258528 (Olfr1370)|258613 (Olfr292)|258627 (Olfr1504)|258780 (Olfr916)|258861 (Olfr763)|258873 (Olfr911-ps1)|258883 (Olfr876)|258922 (…
violet	2	GO:0004888	transmembrane signaling receptor activity	GO|GO.MF|GO	4.40E-13	1.14E-08	45	0.236842105	0.071119095	3.33021819	250	190	0.033432392	1346	transmembrane signaling receptor activity	11444 (Chrnb2)|14406 (Gabrg2)|14602 (Ghrhr)|14738 (Gpr12)|15560 (Htr2c)|16414 (Itgb2)|18307 (Olfr10)|18324 (Olfr26)|18343 (Olfr44)|18349 (Olfr5)|18365 (Olfr65)|18430 (Oxtr)|52389 (Adgra1)|56014 (Olfr70)|171254 (Vmn1r198)|171274 (Vmn1r222)|211223 (Vmn2r15)|230775 (Adgrb2)|258098 (Olfr1490)|258120 (Olfr1463)|258301 (Olfr1340)|258304 (Olfr498)|258306 (Olfr1337)|258387 (Olfr720)|258391 (Olfr1277)|258…
violet	3	GO:0038023	signaling receptor activity	GO|GO.MF|GO	2.61E-12	3.17E-08	47	0.247368421	0.080999683	3.053943077	250	190	0.030658839	1533	signaling receptor activity	11444 (Chrnb2)|12516 (Cd7)|14406 (Gabrg2)|14602 (Ghrhr)|14738 (Gpr12)|15560 (Htr2c)|16414 (Itgb2)|18307 (Olfr10)|18324 (Olfr26)|18343 (Olfr44)|18349 (Olfr5)|18365 (Olfr65)|18430 (Oxtr)|52389 (Adgra1)|56014 (Olfr70)|171254 (Vmn1r198)|171274 (Vmn1r222)|211223 (Vmn2r15)|230775 (Adgrb2)|239081 (Tlr11)|258098 (Olfr1490)|258120 (Olfr1463)|258301 (Olfr1340)|258304 (Olfr498)|258306 (Olfr1337)|258387 (Olf…
violet	4	GO:0060089	molecular transducer activity	GO|GO.MF|GO	2.61E-12	3.17E-08	47	0.247368421	0.080999683	3.053943077	250	190	0.030658839	1533	molecular transducer activity	11444 (Chrnb2)|12516 (Cd7)|14406 (Gabrg2)|14602 (Ghrhr)|14738 (Gpr12)|15560 (Htr2c)|16414 (Itgb2)|18307 (Olfr10)|18324 (Olfr26)|18343 (Olfr44)|18349 (Olfr5)|18365 (Olfr65)|18430 (Oxtr)|52389 (Adgra1)|56014 (Olfr70)|171254 (Vmn1r198)|171274 (Vmn1r222)|211223 (Vmn2r15)|230775 (Adgrb2)|239081 (Tlr11)|258098 (Olfr1490)|258120 (Olfr1463)|258301 (Olfr1340)|258304 (Olfr498)|258306 (Olfr1337)|258387 (Olf…
violet	5	GO:0005549	odorant binding	GO|GO.MF|GO	9.30E-10	5.45E-06	15	0.078947368	0.010091937	7.822816203	250	190	0.078534031	191	odorant binding	18324 (Olfr26)|18343 (Olfr44)|171254 (Vmn1r198)|171274 (Vmn1r222)|258120 (Olfr1463)|258304 (Olfr498)|258401 (Olfr1076)|258484 (Olfr1410)|258613 (Olfr292)|258627 (Olfr1504)|258780 (Olfr916)|258861 (Olfr763)|258873 (Olfr911-ps1)|258883 (Olfr876)|259019 (Olfr1045)
violet	6	GO:0048018	receptor ligand activity	GO|GO.MF|GO	2.53E-05	0.026772338	16	0.084210526	0.025097749	3.355301939	250	190	0.033684211	475	receptor ligand activity	12223 (Btc)|14170 (Fgf15)|15964 (Ifna11)|18048 (Klk1b4)|19227 (Pthlh)|20297 (Ccl20)|21828 (Thbs4)|21948 (Cd70)|22788 (Zp3)|57262 (Retnla)|67272 (Cmtm5)|225642 (Grp)|227717 (Qrfp)|230899 (Nppa)|240873 (Tnfsf18)|545645 (Gm13283)
violet	7	GO:0030546	signaling receptor activator activity	GO|GO.MF|GO	2.88E-05	0.029195115	16	0.084210526	0.025361936	3.320350877	250	190	0.033333333	480	signaling receptor activator activity	12223 (Btc)|14170 (Fgf15)|15964 (Ifna11)|18048 (Klk1b4)|19227 (Pthlh)|20297 (Ccl20)|21828 (Thbs4)|21948 (Cd70)|22788 (Zp3)|57262 (Retnla)|67272 (Cmtm5)|225642 (Grp)|227717 (Qrfp)|230899 (Nppa)|240873 (Tnfsf18)|545645 (Gm13283)
yellow	1	GO:0005515	protein binding	GO|GO.MF|GO	3.05E-10	2.05E-06	526	0.568034557	0.468456092	1.212567339	1012	926	0.059327769	8866	protein binding	(More than 50 overlapping genes)
yellow	2	GO:0005488	binding	GO|GO.MF|GO	8.24E-10	4.99E-06	709	0.765658747	0.677110853	1.130773114	1012	926	0.05532579	12815	binding	(More than 50 overlapping genes)
yellow	3	GO:0008092	cytoskeletal protein binding	GO|GO.MF|GO	1.74E-08	7.71E-05	88	0.095032397	0.051516432	1.84470067	1012	926	0.09025641	975	cytoskeletal protein binding	(More than 50 overlapping genes)
yellow	4	GO:0000166	nucleotide binding	GO|GO.MF|GO	2.21E-08	8.37E-05	153	0.165226782	0.107048505	1.543475851	1012	926	0.075518263	2026	nucleotide binding	(More than 50 overlapping genes)
yellow	5	GO:1901265	nucleoside phosphate binding	GO|GO.MF|GO	2.21E-08	8.37E-05	153	0.165226782	0.107048505	1.543475851	1012	926	0.075518263	2026	nucleoside phosphate binding	(More than 50 overlapping genes)
yellow	6	GO:0036094	small molecule binding	GO|GO.MF|GO	5.32E-08	0.000166645	170	0.183585313	0.123850787	1.482310425	1012	926	0.072525597	2344	small molecule binding	(More than 50 overlapping genes)
yellow	7	GO:0043167	ion binding	GO|GO.MF|GO	7.72E-08	0.000229835	324	0.349892009	0.272693649	1.283095554	1012	926	0.062778531	5161	ion binding	(More than 50 overlapping genes)
yellow	8	GO:0032553	ribonucleotide binding	GO|GO.MF|GO	4.12E-07	0.001085448	134	0.144708423	0.095001585	1.523221146	1012	926	0.074527253	1798	ribonucleotide binding	(More than 50 overlapping genes)
yellow	9	GO:0043168	anion binding	GO|GO.MF|GO	4.67E-07	0.001162029	162	0.174946004	0.120574871	1.450932549	1012	926	0.070990359	2282	anion binding	(More than 50 overlapping genes)
yellow	10	GO:0003779	actin binding	GO|GO.MF|GO	5.92E-07	0.00141431	46	0.049676026	0.022772905	2.181365352	1012	926	0.106728538	431	actin binding	11472 (Actn2)|11519 (Add2)|11629 (Aif1)|11749 (Anxa6)|12296 (Cacnb2)|12332 (Capg)|12721 (Coro1a)|12798 (Cnn2)|12808 (Cobl)|13726 (Emd)|13803 (Enc1)|14026 (Evl)|15191 (Hdgf)|16412 (Itgb1)|16985 (Lsp1)|17897 (Myl3)|17909 (Myo10)|17929 (Myom1)|17996 (Neb)|18457 (Bloc1s6)|20533 (Slc4a1)|20617 (Snca)|20740 (Sptan1)|21925 (Tnnc2)|22437 (Xirp1)|23790 (Coro1c)|56376 (Pdlim5)|56419 (Diaph3)|59069 (Tpm3)|6…
yellow	11	GO:0017076	purine nucleotide binding	GO|GO.MF|GO	6.32E-07	0.001491314	133	0.14362851	0.094843073	1.514380599	1012	926	0.074094708	1795	purine nucleotide binding	(More than 50 overlapping genes)
yellow	12	GO:0032555	purine ribonucleotide binding	GO|GO.MF|GO	6.91E-07	0.001568814	132	0.142548596	0.09410335	1.514808944	1012	926	0.074115665	1781	purine ribonucleotide binding	(More than 50 overlapping genes)
yellow	13	GO:0097367	carbohydrate derivative binding	GO|GO.MF|GO	1.03E-06	0.00201287	151	0.163066955	0.112015217	1.455757162	1012	926	0.071226415	2120	carbohydrate derivative binding	(More than 50 overlapping genes)
yellow	14	GO:0030554	adenyl nucleotide binding	GO|GO.MF|GO	1.14E-06	0.002205786	112	0.120950324	0.07724823	1.565735863	1012	926	0.076607387	1462	adenyl nucleotide binding	(More than 50 overlapping genes)
yellow	15	GO:0032559	adenyl ribonucleotide binding	GO|GO.MF|GO	1.28E-06	0.002379543	111	0.11987041	0.076561344	1.565677976	1012	926	0.076604555	1449	adenyl ribonucleotide binding	(More than 50 overlapping genes)
yellow	16	GO:0005524	ATP binding	GO|GO.MF|GO	2.16E-06	0.003265912	106	0.114470842	0.073021241	1.567637599	1012	926	0.076700434	1382	ATP binding	(More than 50 overlapping genes)
yellow	17	GO:0035639	purine ribonucleoside triphosphate binding	GO|GO.MF|GO	2.41E-06	0.003561009	125	0.134989201	0.090034873	1.49929907	1012	926	0.073356808	1704	purine ribonucleoside triphosphate binding	(More than 50 overlapping genes)
yellowgreen	1	GO:0038023	signaling receptor activity	GO|GO.MF|GO	7.94E-07	0.001697607	30	0.212765957	0.080999683	2.626750496	190	141	0.019569472	1533	signaling receptor activity	14919 (Gucy2e)|16974 (Lrp6)|18168 (Npy5r)|18387 (Oprk1)|21897 (Tlr1)|22307 (Vmn2r10)|108072 (Grm6)|110902 (Chrna2)|171206 (Vmn1r27)|171227 (Vmn1r232)|171250 (Vmn1r206)|171253 (Vmn1r215)|171268 (Vmn1r82)|217302 (Gpr142)|228139 (P2rx3)|232408 (Klrb1f)|232415 (Klrh1)|257916 (Olfr1031)|258008 (Olfr1513)|258273 (Olfr1394)|258323 (Olfr943)|258690 (Olfr1469)|258772 (Olfr821)|258945 (Olfr347)|259001 (Olf…
yellowgreen	2	GO:0060089	molecular transducer activity	GO|GO.MF|GO	7.94E-07	0.001697607	30	0.212765957	0.080999683	2.626750496	190	141	0.019569472	1533	molecular transducer activity	14919 (Gucy2e)|16974 (Lrp6)|18168 (Npy5r)|18387 (Oprk1)|21897 (Tlr1)|22307 (Vmn2r10)|108072 (Grm6)|110902 (Chrna2)|171206 (Vmn1r27)|171227 (Vmn1r232)|171250 (Vmn1r206)|171253 (Vmn1r215)|171268 (Vmn1r82)|217302 (Gpr142)|228139 (P2rx3)|232408 (Klrb1f)|232415 (Klrh1)|257916 (Olfr1031)|258008 (Olfr1513)|258273 (Olfr1394)|258323 (Olfr943)|258690 (Olfr1469)|258772 (Olfr821)|258945 (Olfr347)|259001 (Olf…
yellowgreen	3	GO:0005549	odorant binding	GO|GO.MF|GO	1.70E-06	0.002776507	10	0.070921986	0.010091937	7.027589024	190	141	0.052356021	191	odorant binding	171206 (Vmn1r27)|171227 (Vmn1r232)|171250 (Vmn1r206)|171253 (Vmn1r215)|171268 (Vmn1r82)|257916 (Olfr1031)|258323 (Olfr943)|258690 (Olfr1469)|259001 (Olfr181)|259037 (Olfr711)
yellowgreen	4	GO:0004888	transmembrane signaling receptor activity	GO|GO.MF|GO	1.98E-06	0.003074869	27	0.191489362	0.071119095	2.692516835	190	141	0.020059435	1346	transmembrane signaling receptor activity	16974 (Lrp6)|18168 (Npy5r)|18387 (Oprk1)|21897 (Tlr1)|22307 (Vmn2r10)|108072 (Grm6)|110902 (Chrna2)|171206 (Vmn1r27)|171227 (Vmn1r232)|171250 (Vmn1r206)|171253 (Vmn1r215)|171268 (Vmn1r82)|217302 (Gpr142)|228139 (P2rx3)|257916 (Olfr1031)|258008 (Olfr1513)|258273 (Olfr1394)|258323 (Olfr943)|258690 (Olfr1469)|258772 (Olfr821)|258945 (Olfr347)|259001 (Olfr181)|259037 (Olfr711)|259075 (Olfr641)|259098…
yellowgreen	5	GO:0005550	pheromone binding	GO|GO.MF|GO	1.46E-05	0.016337529	5	0.035460993	0.002219169	15.97939885	190	141	0.119047619	42	pheromone binding	171206 (Vmn1r27)|171227 (Vmn1r232)|171250 (Vmn1r206)|171253 (Vmn1r215)|171268 (Vmn1r82)
yellowgreen	6	GO:0016503	pheromone receptor activity	GO|GO.MF|GO	2.83E-05	0.029033735	5	0.035460993	0.002536194	13.981974	190	141	0.104166667	48	pheromone receptor activity	171206 (Vmn1r27)|171227 (Vmn1r232)|171250 (Vmn1r206)|171253 (Vmn1r215)|171268 (Vmn1r82)
