# Supplementary material for: Maternal circulating miRNAs contribute to negative pregnancy outcomes by altering placental transcriptome and fetal vascular dynamics
Source: PLoS One. 2023 Nov 6;18(11):e0290720. doi: 10.1371/journal.pone.0290720 (PMC10627460; doi:10.1371/journal.pone.0290720)
Supplement: S1 Data — (XLSX) [file pone.0290720.s013.xlsx]

## Sheet: Ultrasound_measurement
ID	Gestational_age_of_!st_scan	Uterine_side	Vessel	Sex	Treatment	GD12_VTI	GD14_VTI	GD18_VTI
286206	12	left	aorta	F	Control	12.0609	11.7709	10.2946
286206	12	left	umbilical_art	F	Control	5.16208	5.67107	10.799
286206	12	right	aorta	M	Control	8.85328	9.56723	41.1387
286206	12	right	umbilical_art	M	Control	3.57879	8.86907	13.5581
288867	12	left	aorta	M	Control	8.85347	6.45873	10.2733
288867	12	left	umbilical_art	M	Control	5.72708	10.1815	10.2734
288867	12	right	aorta	M	Control	15.0693	10.6162	13.4933
288867	12	right	umbilical_art	M	Control	5.33032	20.4116	10.1714
291638	12	left	aorta	M	mHEamiRNA	9.74802	9.60199	18.4336
291638	12	left	umbilical_art	M	mHEamiRNA	4.62213	7.93328	9.02706
291638	12	right	aorta	F	mHEamiRNA	4.06232	11.2712	12.2766
291638	12	right	umbilical_art	F	mHEamiRNA	5.09809	9.19818	13.335
294175	12	left	aorta	F	mHEamiRNA	11.1422	11.85	12.7115
294175	12	left	umbilical_art	F	mHEamiRNA	6.6648	6.87596	9.33773
294175	12	right	aorta	F	mHEamiRNA	7.0728	10.2016	12.7792
294175	12	right	umbilical_art	F	mHEamiRNA	5.52235	9.57295	7.54124
294176	12	left	aorta	M	mHEamiRNA	13.4866	6.51793	18.853
294176	12	left	umbilical_art	M	mHEamiRNA	6.99512	7.19439	9.7129
294176	12	right	aorta	M	mHEamiRNA	13.9627	6.91863	11.6049
294176	12	right	umbilical_art	M	mHEamiRNA	6.87419	2.93046	7.8238
294177	12	left	aorta	F	Control	9.5332	7.24029	10.894
294177	12	left	umbilical_art	F	Control	6.61644	10.2236	9.16424
294177	12	right	aorta	M	Control	7.73242	12.0053	10.9221
294177	12	right	umbilical_art	M	Control	8.28597	10.3626	9.90835
294253	12	left	aorta	F	mHEamiRNA	12.4349	14.0081	12.608
294253	12	left	umbilical_art	F	mHEamiRNA	6.3818	17.5245	10.6483
294253	12	right	aorta	F	mHEamiRNA	11.1421	12.2955	9.40326
294253	12	right	umbilical_art	F	mHEamiRNA	7.74405	4.84181	9.22363
294575	12	left	aorta	M	mHEamiRNA	16.4748	10.3026	10.7401
294575	12	left	umbilical_art	M	mHEamiRNA	8.014	11.0683	10.4888
294575	12	right	aorta	M	mHEamiRNA	15.3718	8.14328	12.1921
294575	12	right	umbilical_art	M	mHEamiRNA	5.55891	9.77062	9.44117
296016	12	left	aorta	F	Control	8.64196	11.7893	8.90163
296016	12	left	umbilical_art	F	Control	5.89024	10.4589	10.5258
296016	12	right	aorta	M	Control	12.8182	11.8932	6.37369
296016	12	right	umbilical_art	M	Control	8.05072	8.81277	12.3044
296642	12	left	aorta	M	mHEamiRNA	11.4693	16.7056	16.3278
296642	12	left	umbilical_art	M	mHEamiRNA	7.25019	9.06079	11.2014
296642	12	right	aorta	F	mHEamiRNA	13.8968	18.1485	15.2294
296642	12	right	umbilical_art	F	mHEamiRNA	5.18687	6.18058	8.34819
296644	12	left	aorta	M	Control	19.5541	27.4262	19.982
296644	12	left	umbilical_art	M	Control	5.68581	9.60506	14.0809
296644	12	right	aorta	M	Control	16.2978	13.9734	18.4851
296644	12	right	umbilical_art	M	Control	6.86466	8.87107	12.1075
