# Supplementary material for: Maternal circulating miRNAs contribute to negative pregnancy outcomes by altering placental transcriptome and fetal vascular dynamics
Source: PLoS One. 2023 Nov 6;18(11):e0290720. doi: 10.1371/journal.pone.0290720 (PMC10627460; doi:10.1371/journal.pone.0290720)
Supplement: S2 Data — (XLSX) [file pone.0290720.s014.xlsx]

## Sheet: Jessica_MANOVA1
MaternalID_PupID*	Fetal Sex	Group	Maternal_Major_axis	Maternal_Minor_axis	Fetal_Major_axis	Fetal_Minor_axis	Maternal_area	Maternal_axis_ratio	Fetal_area	Fetal_axis_ratio	Rt_limb	Lt_limb	Limb_avg	Philtrum_length	Peak_top	Top_peak	Avg_Top_peak	Philtrum_depth	Rt_profile	Rt_nares	Lt_profile	Lt_nares	Avg_profile	Avg_nares	Fetal Weight	Placental Weight	F.P_ratio (Fetal Placental Ratio)	CRL (Crown Rump Length)	SOD (Snout Occipital Distance)	FTD (Frontal Temporal Distance)	BPD (Bi-Parietal Distance)	Placental Width	Placental Thickness	Litter size*	VTI/GD12/UA	VTI/GD14/UA	VTI/GD18/UA	VTI/GD12->18/UA	VTI/GD14->18/UA	VTI/GD12->14/UA
296093_9	Male	Control	398.22	385.42	448.36	406.73	120544	1.03321	143226	1.10235	302.28	291.25	296.765	43.04	32.31	31.91	32.11	15.03	467.07	175.03	458.33	121.56	462.7	148.295	1.1017	0.1052	10.4724	20.47	9.89	6.67	6.15	7.89	1.83	10	NA	NA	NA	NA	NA	NA
296093_4	Female	Control	328.9	288.06	382.37	279.06	74410.9	1.14178	83805.3	1.37021	274.17	NC	274.17	41.11	33.12	34.44	33.78	15	455.59	126.91	455.99	125.4	455.79	126.155	1.0127	0.0884	11.4559	19.12	9.85	6.41	5.96	7.26	1.93	10	NA	NA	NA	NA	NA	NA
296644_2	Male	Control	399.72	344.71	420.58	398.72	108218	1.15958	131706	1.05483	NC	267.04	267.04	32	29.68	31.38	30.53	14.04	392.46	99.57	392.46	95.34	392.46	97.455	1.2325	0.1067	11.5511	21.4	10.09	6.95	5.98	8.29	1.56	8	4.37043	7.27007	12.1785	1.30135	1.22712	1.44982
296644_4	Female	Control	431.15	425.71	481.19	448.4	144156	1.01278	169462	1.07313	265.75	319.78	292.765	50.01	35.78	36.67	36.225	12.04	489.8	NC	480.43	140.43	485.115	140.43	1.0537	0.0938	11.2335	20.56	9.78	6.45	6.05	8.31	1.45	8	4.37043	7.27007	12.1785	1.30135	1.22712	1.44982
296016_9	Female	Control	393.78	380.12	459.69	408.05	117561	1.03594	147322	1.12655	234.34	275.41	254.875	35.23	34.99	34.79	34.89	18.03	411.3	116.62	445.19	90.43	428.245	103.525	1.0957	0.102	10.7422	21.73	9.58	6.49	5.74	8.77	1.43	9	6.97048	9.63582	11.4151	0.740774	0.444825	1.33267
296016_1	Male	Control	394.19	381.24	401.47	322.46	118030	1.03397	101676	1.24502	324.57	304.64	314.605	35.36	31.85	35.36	33.605	19	452.86	103.82	455	115.83	453.93	109.825	1.0589	0.0837	12.6511	20.44	9.72	6.25	5.9	8.35	1.7	9	6.97048	9.63582	11.4151	0.740774	0.444825	1.33267
294177_1	Male	Control	426.49	377.53	468.11	391.86	126459	1.12969	144068	1.19458	312.64	369.12	340.88	32.02	26.25	27.59	26.92	14	421.72	117.05	459.44	130.51	440.58	123.78	1.1906	0.1356	8.78024	20.68	9.84	6.88	6.07	8.69	1.55	6	6.27523	9.23807	13.0942	1.13649	0.964023	1.48142
294177_3	Female	Control	388.81	335.6	411.18	390.03	102482	1.15855	125956	1.05423	316.01	342.58	329.295	38.01	38.01	37.59	37.8	14	445.69	134.37	452.13	129.36	448.91	131.865	1.0719	0.096	11.1656	19.88	9.37	6.16	5.34	7.94	2.07	6	6.27523	9.23807	13.0942	1.13649	0.964023	1.48142
294253_2	Male	mHEamiRNA	428.59	405.53	522.38	422.34	136507	1.05686	173276	1.23687	362.33	349.63	355.98	41.01	29.53	27.2	28.365	14.04	438.55	134.08	463.88	140.8	451.215	137.44	1.1393	0.1572	7.24746	20.83	9.86	7.17	5.98	8.26	1.89	7	6.21853	7.62069	9.77481	0.592714	0.538531	0.701079
294253_5	Female	mHEamiRNA	253.5	231.62	380.43	296.63	46115.2	1.09447	88629.8	1.28251	246.02	261.85	253.935	32.14	38.29	36.06	37.175	18.11	441.6	86.53	451.87	121.83	446.735	104.18	1.0852	0.1211	8.96119	18.75	9.23	6.98	5.55	7.68	1.68	7	6.21853	7.62069	9.77481	0.592714	0.538531	0.701079
294175_5	Female	mHEamiRNA	277.36	253.4	282.66	248.93	55200.2	1.09455	55262.6	1.1355	271.14	266.69	268.915	30.07	27.8	26.4	27.1	16.03	440.26	107.35	414.01	99.48	427.135	103.415	0.9923	0.1011	9.81503	19.8	9.15	6.69	5.77	8.08	1.68	9	6.78645	10.4195	9.96497	0.529752	-0.113627	1.81651
294175_3	Male	mHEamiRNA	379	320.02	NC	NC	95259	1.1843	NC	NC	330.93	319.91	325.42	38.21	30.41	31.3	30.855	16.03	444.22	155.08	460.92	101.53	452.57	128.305	1.0316	0.0848	12.1651	20.05	9.99	6.73	6.13	8.09	1.35	9	6.78645	10.4195	9.96497	0.529752	-0.113627	1.81651
294176_3	Male	mHEamiRNA	411.61	403.84	494.87	452.62	130552	1.01924	175920	1.09335	311.05	264.12	287.585	29.02	33.6	31.62	32.61	22	460.47	121.43	456.53	122.78	458.5	122.105	1.1301	0.1207	9.36288	20.16	9.44	6.73	5.84	8.19	1.35	6	7.06292	11.1831	9.93598	0.478843	-0.311792	2.06011
294176_5	Male	mHEamiRNA	315.57	297.06	347.45	288.31	73625.8	1.06231	78675.9	1.20513	271.33	286.04	278.685	30.15	24.08	24.21	24.145	14	449.09	98.79	382.97	124.42	416.03	111.605	1.1446	0.0999	11.4575	20.79	9.44	6.36	5.56	8.58	1.46	6	7.06292	11.1831	9.93598	0.478843	-0.311792	2.06011
294575_1	Male	mHEamiRNA	352.43	350.05	379.77	351.1	96893.1	1.0068	104723	1.08166	243.61	285.5	264.555	35.69	32.56	32.02	32.29	15.03	492.81	123.36	446.82	114.04	469.815	118.7	1.1296	0.086	13.1349	20.93	9.54	6.41	6.06	7.86	1.44	9	6.93465	5.06243	8.76835	0.305615	0.92648	-0.936114
294575_3	Female	mHEamiRNA	394.95	385.09	384.69	364.41	119452	1.0256	110101	1.05565	252.51	NC	252.51	39	32.45	25.81	29.13	20.1	NC	NC	417.35	97.13	417.35	97.13	1.0042	0.0794	12.6474	19.86	9.55	6.5	5.76	7.7	1.71	9	6.93465	5.06243	8.76835	0.305615	0.92648	-0.936114
296642_1	Female	mHEamiRNA	294	271	331.71	229.17	62575.8	1.08487	59704.4	1.44744	228.03	NC	228.03	37.12	28.3	31.78	30.04	13.04	407.95	110.63	409.19	105	408.57	107.815	0.853	0.0817	10.4406	19.86	9.23	6.28	5.85	7.92	1.52	9	6.09357	8.22445	8.43948	0.390985	0.0537573	1.06544
296642_5	Male	mHEamiRNA	403.55	355.46	380.93	353.64	112662	1.13529	105803	1.07717	211.29	253.29	232.29	33.06	30.41	31.38	30.895	14	341.92	102.94	362.25	95.81	352.085	99.375	0.9986	0.0715	13.9664	19.31	8.97	5.77	5.7	8.06	1.49	9	6.09357	8.22445	8.43948	0.390985	0.0537573	1.06544
		NA, not assessed
		NC, not computed
		UA, umbilical artery
		* This is a subset of samples from data reported in PMID: 30833415 for which morphometric measurements we also computed in the current study, using optical coherence tomography
